# Supplementary material for: Bis{2-[(Tri­phenyl­meth­yl)amino]­phen­yl} diselenide aceto­nitrile monosolvate
Source: Acta Crystallogr Sect E Struct Rep Online. 2014 Apr 12;70(Pt 5):o537–8. doi: 10.1107/S1600536814007806 (PMC4011201; doi:10.1107/S1600536814007806)
Supplement: Supplementary file 1 [file e-70-0o537-sup1.cif]

##############################################################################
#                                                                            #
# This CIF contains the data in a paper accepted for publication in          #
# Acta Crystallographica Section E. It conforms to the requirements of       #
# Notes for Authors for Acta Crystallographica Section E, and has been       #
# peer reviewed under the auspices of the IUCr Commission on Journals.       #
#                                                                            #
# Full details of the Crystallographic Information File format               #
# are given in the paper "The Crystallographic Information File (CIF):       #
# a New Standard Archive File for Crystallography" by S. R. Hall, F. H.      #
# Allen and I. D. Brown [Acta Cryst. (1991), A47, 655-685].                  #
#                                                                            #
# The current version of the core CIF dictionary is obtainable from          #
# ftp://ftp.iucr.org/pub/cif_core.dic.                                       #
#                                                                            #
# Software is freely available for graphical display of the structure(s)     #
# in this CIF. For information consult the CIF software page                 #
# http://www.iucr.org/resources/cif/software.                                #
#                                                                            #
# This file may be used for bona fide research purposes within the           #
# scientific community so long as proper attribution is given to the journal # 
# article from which it was obtained.                                        #
#                                                                            #
##############################################################################
data_I
_audit_creation_method     SHELXL-97
_database_code_depnum_ccdc_archive     'CCDC 996016'
_chemical_name_systematic
;
Bis{2-[(Triphenylmethyl)amino]phenyl} diselenide acetonitrile monosolvate
;
_chemical_name_common     ?
_chemical_formula_moiety     'C50 H40 N2 Se2, C2 H3 N'
_chemical_formula_sum     'C52 H43 N3 Se2'
_chemical_formula_iupac     'C50 H40 N2 Se2, C2 H3 N'
_chemical_formula_weight     867.81
_chemical_melting_point     ?
_symmetry_cell_setting     triclinic
_symmetry_space_group_name_H-M     'P -1 '
_symmetry_space_group_name_hall     '-P 1'
loop_
    _symmetry_equiv_pos_as_xyz
    'x, y, z'
    '-x, -y, -z'
_cell_length_a     9.2364(16)
_cell_length_b     13.245(2)
_cell_length_c     18.248(3)
_cell_angle_alpha     104.956(4)
_cell_angle_beta     103.578(4)
_cell_angle_gamma     101.636(5)
_cell_volume     2013.0(6)
_cell_formula_units_Z     2
_cell_measurement_reflns_used     1733
_cell_measurement_theta_min     2.30
_cell_measurement_theta_max     20.01
_cell_measurement_temperature     130(2)
_exptl_crystal_description     prism
_exptl_crystal_colour     yellow
_exptl_crystal_size_max     0.20
_exptl_crystal_size_mid     0.17
_exptl_crystal_size_min     0.06
_exptl_crystal_density_diffrn     1.432
_exptl_crystal_density_meas     ?
_exptl_crystal_density_method     'not measured'
_exptl_crystal_F_000     888
_exptl_absorpt_coefficient_mu     1.878
_exptl_absorpt_correction_type     multi-scan
_exptl_absorpt_process_details     '(SADABS; Sheldrick, 2004)'
_exptl_absorpt_correction_T_min     0.7051
_exptl_absorpt_correction_T_max     0.8957
_exptl_special_details     ?
_diffrn_ambient_temperature     130(2)
_diffrn_radiation_type     MoK\a
_diffrn_radiation_wavelength     0.71073
_diffrn_radiation_source     'sealed tube'
_diffrn_radiation_monochromator     'graphite'
_diffrn_measurement_device_type     'Bruker SMART APEX'
_diffrn_measurement_method     '\f and \w scans'
_diffrn_reflns_number     19357
_diffrn_reflns_av_R_equivalents     0.0592
_diffrn_reflns_av_sigmaI/netI     0.1724
_diffrn_reflns_theta_min     1.66
_diffrn_reflns_theta_max     27.88
_diffrn_reflns_theta_full     27.88
_diffrn_measured_fraction_theta_max     0.995
_diffrn_measured_fraction_theta_full     0.995
_diffrn_reflns_limit_h_min     -12
_diffrn_reflns_limit_h_max     12
_diffrn_reflns_limit_k_min     -17
_diffrn_reflns_limit_k_max     17
_diffrn_reflns_limit_l_min     -24
_diffrn_reflns_limit_l_max     21
_diffrn_standards_number     ?
_diffrn_standards_interval_count     ?
_diffrn_standards_interval_time     ?
_diffrn_standards_decay_%     ?
_refine_special_details
;
Refinement of <i>F</i>^2^ against ALL reflections. The weighted <i>R</i>-factor
<i>wR</i> and goodness of fit <i>S</i> are based on <i>F</i>^2^, conventional
<i>R</i>-factors <i>R</i> are based on <i>F</i>, with <i>F</i> set to zero for
negative <i>F</i>^2^. The threshold expression of <i>F</i>^2^ >
\s(<i>F</i>^2^) is used only for calculating <i>R</i>-factors(gt) <i>etc</i>.
and is not relevant to the choice of reflections for refinement.
<i>R</i>-factors based on <i>F</i>^2^ are statistically about twice as large
as those based on <i>F</i>, and <i>R</i>- factors based on ALL data will be
even larger.
;
_reflns_number_total     9548
_reflns_number_gt     5060
_reflns_threshold_expression     I>2\s(I)
_refine_ls_structure_factor_coef     Fsqd
_refine_ls_matrix_type     full
_refine_ls_R_factor_all     0.0854
_refine_ls_R_factor_gt     0.0426
_refine_ls_wR_factor_gt     0.0600
_refine_ls_wR_factor_ref     0.0679
_refine_ls_goodness_of_fit_ref     0.636
_refine_ls_restrained_S_all     0.636
_refine_ls_number_reflns     9548
_refine_ls_number_parameters     495
_refine_ls_number_restraints     2
_refine_ls_hydrogen_treatment     mixed
_refine_ls_weighting_scheme     calc
_refine_ls_weighting_details
                 'calc w=1/[\s^2^(Fo^2^)+(0.0025P)^2^] where P=(Fo^2^+2Fc^2^)/3'
_atom_sites_solution_hydrogens     difmap
_atom_sites_solution_primary     direct
_atom_sites_solution_secondary     difmap
_refine_ls_shift/su_max     0.001
_refine_ls_shift/su_mean     0.000
_refine_diff_density_max     0.531
_refine_diff_density_min     -0.492
_refine_ls_extinction_method     none
_refine_ls_extinction_coef     ?
loop_
    _atom_type_symbol
    _atom_type_description
    _atom_type_scat_dispersion_real
    _atom_type_scat_dispersion_imag
    _atom_type_scat_source
    'C' 'C' 0.0033 0.0016
                         'International Tables Vol C Tables 4.2.6.8 and 6.1.1.4'
    'H' 'H' 0.0000 0.0000
                         'International Tables Vol C Tables 4.2.6.8 and 6.1.1.4'
    'N' 'N' 0.0061 0.0033
                         'International Tables Vol C Tables 4.2.6.8 and 6.1.1.4'
    'O' 'O' 0.0106 0.0060
                         'International Tables Vol C Tables 4.2.6.8 and 6.1.1.4'
    'Se' 'Se' -0.0929 2.2259
                         'International Tables Vol C Tables 4.2.6.8 and 6.1.1.4'
_computing_data_collection     'SMART (Bruker, 2002)'
_computing_cell_refinement     'SAINT (Bruker, 2002)'
_computing_data_reduction     'SAINT (Bruker, 2002)'
_computing_structure_solution     'SHELXTL (Sheldrick, 2008)'
_computing_structure_refinement     'SHELXTL (Sheldrick, 2008)'
_computing_molecular_graphics     'SHELXTL (Sheldrick, 2008)'
_computing_publication_material
                                  'SHELXTL (Sheldrick, 2008) and local programs'
loop_
    _atom_site_type_symbol
    _atom_site_label
    _atom_site_fract_x
    _atom_site_fract_y
    _atom_site_fract_z
    _atom_site_U_iso_or_equiv
    _atom_site_adp_type
    _atom_site_calc_flag
    _atom_site_refinement_flags
    _atom_site_occupancy
    _atom_site_symmetry_multiplicity
    _atom_site_disorder_assembly
    _atom_site_disorder_group
    Se Se1 0.27997(4) 0.00117(3) 0.12906(2) 0.02063(9) Uani d . 1 1 . .
    Se Se2 0.16179(4) 0.11762(3) 0.07419(2) 0.02247(9) Uani d . 1 1 . .
    N N1 0.0981(3) -0.0249(2) 0.24933(15) 0.0194(6) Uani d D 1 1 . .
    H H1 0.182(2) 0.0250(18) 0.2542(17) 0.023(10) Uiso d D 1 1 . .
    N N2 0.3766(3) 0.3529(2) 0.17496(16) 0.0200(7) Uani d D 1 1 . .
    H H2 0.391(3) 0.2987(16) 0.1392(13) 0.016(9) Uiso d D 1 1 . .
    C C1 0.0733(4) -0.0128(3) 0.32780(18) 0.0178(8) Uani d . 1 1 . .
    C C2 0.5110(3) 0.4497(2) 0.21235(18) 0.0156(7) Uani d . 1 1 . .
    C C11 0.0380(4) -0.1129(3) 0.18084(18) 0.0181(8) Uani d . 1 1 . .
    C C12 -0.0872(4) -0.2010(2) 0.16825(19) 0.0206(8) Uani d . 1 1 . .
    H H12A -0.1357 -0.2014 0.2087 0.025 Uiso calc R 1 1 . .
    C C13 -0.1421(4) -0.2869(3) 0.09890(19) 0.0239(8) Uani d . 1 1 . .
    H H13A -0.2287 -0.3451 0.0920 0.029 Uiso calc R 1 1 . .
    C C14 -0.0739(4) -0.2906(3) 0.03873(19) 0.0244(8) Uani d . 1 1 . .
    H H14A -0.1117 -0.3511 -0.0088 0.029 Uiso calc R 1 1 . .
    C C15 0.0500(4) -0.2048(3) 0.04903(18) 0.0202(8) Uani d . 1 1 . .
    H H15A 0.0981 -0.2067 0.0082 0.024 Uiso calc R 1 1 . .
    C C16 0.1061(3) -0.1151(2) 0.11865(18) 0.0154(7) Uani d . 1 1 . .
    C C21 0.0682(4) -0.1204(3) 0.34699(18) 0.0197(8) Uani d . 1 1 . .
    C C22 0.1758(4) -0.1756(3) 0.33070(19) 0.0283(9) Uani d . 1 1 . .
    H H22A 0.2518 -0.1458 0.3091 0.034 Uiso calc R 1 1 . .
    C C23 0.1743(5) -0.2727(3) 0.3454(2) 0.0399(11) Uani d . 1 1 . .
    H H23A 0.2475 -0.3101 0.3330 0.048 Uiso calc R 1 1 . .
    C C24 0.0652(5) -0.3158(3) 0.3784(2) 0.0413(11) Uani d . 1 1 . .
    H H24A 0.0635 -0.3827 0.3887 0.050 Uiso calc R 1 1 . .
    C C25 -0.0394(4) -0.2612(3) 0.3960(2) 0.0339(10) Uani d . 1 1 . .
    H H25A -0.1127 -0.2899 0.4195 0.041 Uiso calc R 1 1 . .
    C C26 -0.0395(4) -0.1646(3) 0.38004(19) 0.0261(9) Uani d . 1 1 . .
    H H26A -0.1140 -0.1282 0.3918 0.031 Uiso calc R 1 1 . .
    C C31 -0.0729(4) 0.0236(2) 0.33063(19) 0.0186(8) Uani d . 1 1 . .
    C C32 -0.0959(4) 0.0684(3) 0.40307(19) 0.0243(8) Uani d . 1 1 . .
    H H32A -0.0177 0.0793 0.4510 0.029 Uiso calc R 1 1 . .
    C C33 -0.2307(4) 0.0976(3) 0.4072(2) 0.0307(9) Uani d . 1 1 . .
    H H33A -0.2442 0.1279 0.4575 0.037 Uiso calc R 1 1 . .
    C C34 -0.3450(4) 0.0826(3) 0.3381(2) 0.0291(9) Uani d . 1 1 . .
    H H34A -0.4392 0.0999 0.3404 0.035 Uiso calc R 1 1 . .
    C C35 -0.3209(4) 0.0420(3) 0.2653(2) 0.0264(9) Uani d . 1 1 . .
    H H35A -0.3968 0.0345 0.2175 0.032 Uiso calc R 1 1 . .
    C C36 -0.1876(4) 0.0125(2) 0.26208(19) 0.0194(8) Uani d . 1 1 . .
    H H36A -0.1736 -0.0162 0.2117 0.023 Uiso calc R 1 1 . .
    C C41 0.2175(4) 0.0787(3) 0.38798(18) 0.0181(8) Uani d . 1 1 . .
    C C42 0.3011(4) 0.0692(3) 0.4582(2) 0.0296(9) Uani d . 1 1 . .
    H H42A 0.2694 0.0049 0.4711 0.036 Uiso calc R 1 1 . .
    C C43 0.4303(4) 0.1517(3) 0.5100(2) 0.0328(10) Uani d . 1 1 . .
    H H43A 0.4853 0.1443 0.5584 0.039 Uiso calc R 1 1 . .
    C C44 0.4787(4) 0.2441(3) 0.4911(2) 0.0292(9) Uani d . 1 1 . .
    H H44A 0.5694 0.2995 0.5256 0.035 Uiso calc R 1 1 . .
    C C45 0.3956(4) 0.2567(3) 0.42217(19) 0.0251(8) Uani d . 1 1 . .
    H H45A 0.4281 0.3211 0.4094 0.030 Uiso calc R 1 1 . .
    C C46 0.2639(4) 0.1745(3) 0.37143(18) 0.0206(8) Uani d . 1 1 . .
    H H46A 0.2050 0.1842 0.3248 0.025 Uiso calc R 1 1 . .
    C C51 0.2541(4) 0.3238(3) 0.20419(19) 0.0180(8) Uani d . 1 1 . .
    C C52 0.2299(4) 0.3938(3) 0.26885(18) 0.0216(8) Uani d . 1 1 . .
    H H52A 0.3049 0.4619 0.2981 0.026 Uiso calc R 1 1 . .
    C C53 0.0977(4) 0.3651(3) 0.2909(2) 0.0249(8) Uani d . 1 1 . .
    H H53A 0.0844 0.4136 0.3356 0.030 Uiso calc R 1 1 . .
    C C54 -0.0151(4) 0.2677(3) 0.2494(2) 0.0276(9) Uani d . 1 1 . .
    H H54A -0.1066 0.2498 0.2641 0.033 Uiso calc R 1 1 . .
    C C55 0.0084(4) 0.1967(3) 0.18580(19) 0.0236(8) Uani d . 1 1 . .
    H H55A -0.0685 0.1296 0.1565 0.028 Uiso calc R 1 1 . .
    C C56 0.1419(4) 0.2218(2) 0.16399(18) 0.0181(8) Uani d . 1 1 . .
    C C61 0.6142(4) 0.4383(2) 0.15633(19) 0.0175(8) Uani d . 1 1 . .
    C C62 0.5446(4) 0.4133(3) 0.07474(19) 0.0241(8) Uani d . 1 1 . .
    H H62A 0.4357 0.4012 0.0548 0.029 Uiso calc R 1 1 . .
    C C63 0.6328(4) 0.4056(3) 0.0219(2) 0.0311(9) Uani d . 1 1 . .
    H H63A 0.5838 0.3882 -0.0335 0.037 Uiso calc R 1 1 . .
    C C64 0.7904(4) 0.4235(3) 0.0502(2) 0.0300(9) Uani d . 1 1 . .
    H H64A 0.8504 0.4169 0.0144 0.036 Uiso calc R 1 1 . .
    C C65 0.8608(4) 0.4509(3) 0.1303(2) 0.0294(9) Uani d . 1 1 . .
    H H65A 0.9700 0.4645 0.1499 0.035 Uiso calc R 1 1 . .
    C C66 0.7727(4) 0.4591(3) 0.1838(2) 0.0227(8) Uani d . 1 1 . .
    H H66A 0.8230 0.4791 0.2393 0.027 Uiso calc R 1 1 . .
    C C71 0.4658(4) 0.5555(3) 0.21059(18) 0.0169(8) Uani d . 1 1 . .
    C C72 0.5797(4) 0.6535(3) 0.24184(18) 0.0210(8) Uani d . 1 1 . .
    H H72A 0.6831 0.6551 0.2668 0.025 Uiso calc R 1 1 . .
    C C73 0.5466(4) 0.7494(3) 0.23759(19) 0.0244(8) Uani d . 1 1 . .
    H H73A 0.6267 0.8161 0.2598 0.029 Uiso calc R 1 1 . .
    C C74 0.3965(4) 0.7483(3) 0.20087(19) 0.0252(9) Uani d . 1 1 . .
    H H74A 0.3727 0.8141 0.1985 0.030 Uiso calc R 1 1 . .
    C C75 0.2825(4) 0.6508(3) 0.16801(19) 0.0238(8) Uani d . 1 1 . .
    H H75A 0.1797 0.6493 0.1421 0.029 Uiso calc R 1 1 . .
    C C76 0.3160(4) 0.5551(3) 0.17223(18) 0.0186(8) Uani d . 1 1 . .
    H H76A 0.2362 0.4883 0.1488 0.022 Uiso calc R 1 1 . .
    C C81 0.5973(3) 0.4516(2) 0.29626(18) 0.0166(8) Uani d . 1 1 . .
    C C82 0.6575(4) 0.3647(3) 0.3028(2) 0.0229(8) Uani d . 1 1 . .
    H H82A 0.6391 0.3048 0.2566 0.028 Uiso calc R 1 1 . .
    C C83 0.7435(4) 0.3650(3) 0.3758(2) 0.0274(9) Uani d . 1 1 . .
    H H83A 0.7891 0.3074 0.3788 0.033 Uiso calc R 1 1 . .
    C C84 0.7640(4) 0.4470(3) 0.4438(2) 0.0275(9) Uani d . 1 1 . .
    H H84A 0.8235 0.4465 0.4937 0.033 Uiso calc R 1 1 . .
    C C85 0.6982(4) 0.5298(3) 0.43931(19) 0.0263(9) Uani d . 1 1 . .
    H H85A 0.7086 0.5856 0.4865 0.032 Uiso calc R 1 1 . .
    C C86 0.6159(4) 0.5324(3) 0.36573(19) 0.0224(8) Uani d . 1 1 . .
    H H86A 0.5718 0.5909 0.3633 0.027 Uiso calc R 1 1 . .
loop_
    _atom_site_aniso_label
    _atom_site_aniso_U_11
    _atom_site_aniso_U_22
    _atom_site_aniso_U_33
    _atom_site_aniso_U_12
    _atom_site_aniso_U_13
    _atom_site_aniso_U_23
    Se1 0.0179(2) 0.0230(2) 0.0227(2) 0.00798(16) 0.00666(17) 0.00801(17)
    Se2 0.0271(2) 0.01750(19) 0.01792(19) 0.00341(16) 0.00054(17) 0.00554(16)
    N1 0.0179(17) 0.0189(16) 0.0158(15) -0.0024(14) 0.0043(14) 0.0029(13)
    N2 0.0171(16) 0.0178(16) 0.0214(17) 0.0014(13) 0.0078(14) 0.0012(13)
    C1 0.0187(19) 0.0202(19) 0.0126(18) 0.0030(15) 0.0041(15) 0.0045(15)
    C2 0.0085(17) 0.0156(18) 0.0198(18) 0.0003(14) 0.0041(15) 0.0034(15)
    C11 0.0181(19) 0.0187(18) 0.0150(18) 0.0074(15) 0.0002(15) 0.0038(15)
    C12 0.0168(19) 0.0218(19) 0.0199(19) 0.0033(15) 0.0025(16) 0.0056(16)
    C13 0.018(2) 0.0194(19) 0.029(2) 0.0019(16) 0.0010(17) 0.0078(17)
    C14 0.027(2) 0.0184(19) 0.020(2) 0.0085(17) -0.0029(17) 0.0005(16)
    C15 0.027(2) 0.0224(19) 0.0156(18) 0.0152(17) 0.0048(16) 0.0081(16)
    C16 0.0182(19) 0.0133(17) 0.0168(17) 0.0076(14) 0.0014(15) 0.0090(14)
    C21 0.022(2) 0.0208(19) 0.0108(17) 0.0036(16) -0.0013(15) 0.0029(15)
    C22 0.037(2) 0.031(2) 0.0154(19) 0.0116(19) 0.0040(18) 0.0063(17)
    C23 0.056(3) 0.034(2) 0.025(2) 0.026(2) -0.005(2) 0.0059(19)
    C24 0.063(3) 0.016(2) 0.030(2) 0.006(2) -0.011(2) 0.0103(19)
    C25 0.032(2) 0.028(2) 0.028(2) -0.0073(19) -0.0076(19) 0.0127(19)
    C26 0.022(2) 0.029(2) 0.023(2) 0.0058(17) -0.0011(17) 0.0077(17)
    C31 0.0189(19) 0.0135(17) 0.024(2) 0.0012(15) 0.0067(16) 0.0096(15)
    C32 0.026(2) 0.029(2) 0.021(2) 0.0112(17) 0.0072(17) 0.0109(17)
    C33 0.038(2) 0.028(2) 0.035(2) 0.0159(19) 0.020(2) 0.0126(19)
    C34 0.019(2) 0.025(2) 0.049(3) 0.0107(17) 0.011(2) 0.0166(19)
    C35 0.020(2) 0.022(2) 0.033(2) 0.0031(16) 0.0013(18) 0.0091(17)
    C36 0.0175(19) 0.0175(18) 0.0203(19) 0.0015(15) 0.0043(16) 0.0053(15)
    C41 0.0163(19) 0.0215(19) 0.0144(18) 0.0053(15) 0.0036(15) 0.0031(15)
    C42 0.029(2) 0.030(2) 0.026(2) 0.0021(18) 0.0021(18) 0.0127(18)
    C43 0.034(2) 0.039(2) 0.015(2) 0.005(2) -0.0072(18) 0.0083(18)
    C44 0.023(2) 0.031(2) 0.023(2) 0.0015(18) -0.0036(17) 0.0048(18)
    C45 0.026(2) 0.020(2) 0.025(2) 0.0036(17) 0.0049(18) 0.0059(17)
    C46 0.020(2) 0.023(2) 0.0146(18) 0.0048(16) -0.0001(16) 0.0046(16)
    C51 0.0137(18) 0.0199(19) 0.0219(19) 0.0045(15) 0.0040(16) 0.0105(16)
    C52 0.020(2) 0.0176(19) 0.027(2) 0.0032(15) 0.0068(17) 0.0076(16)
    C53 0.029(2) 0.024(2) 0.031(2) 0.0153(17) 0.0148(18) 0.0144(18)
    C54 0.023(2) 0.028(2) 0.047(2) 0.0133(18) 0.0199(19) 0.023(2)
    C55 0.0158(19) 0.0206(19) 0.033(2) 0.0026(16) 0.0014(17) 0.0144(17)
    C56 0.0190(19) 0.0149(18) 0.0218(19) 0.0057(15) 0.0036(16) 0.0100(15)
    C61 0.0177(19) 0.0153(18) 0.0210(19) 0.0048(15) 0.0080(16) 0.0060(15)
    C62 0.021(2) 0.029(2) 0.023(2) 0.0079(17) 0.0073(17) 0.0086(17)
    C63 0.039(3) 0.032(2) 0.023(2) 0.0105(19) 0.0122(19) 0.0055(18)
    C64 0.034(2) 0.032(2) 0.036(2) 0.0136(19) 0.025(2) 0.0148(19)
    C65 0.018(2) 0.036(2) 0.041(2) 0.0088(18) 0.0114(19) 0.020(2)
    C66 0.018(2) 0.025(2) 0.024(2) 0.0029(16) 0.0060(17) 0.0106(17)
    C71 0.0188(19) 0.0199(19) 0.0142(18) 0.0058(15) 0.0089(16) 0.0053(15)
    C72 0.0185(19) 0.022(2) 0.0204(19) 0.0053(16) 0.0033(16) 0.0067(16)
    C73 0.025(2) 0.0169(19) 0.031(2) 0.0035(16) 0.0106(18) 0.0069(17)
    C74 0.033(2) 0.028(2) 0.029(2) 0.0178(18) 0.0171(19) 0.0206(18)
    C75 0.0166(19) 0.036(2) 0.021(2) 0.0104(17) 0.0073(16) 0.0109(18)
    C76 0.0164(19) 0.0226(19) 0.0176(18) 0.0040(15) 0.0052(15) 0.0088(16)
    C81 0.0135(18) 0.0157(18) 0.0210(19) -0.0002(14) 0.0092(16) 0.0059(15)
    C82 0.025(2) 0.0206(19) 0.027(2) 0.0068(16) 0.0138(18) 0.0090(17)
    C83 0.027(2) 0.028(2) 0.036(2) 0.0117(18) 0.0109(19) 0.0202(19)
    C84 0.031(2) 0.033(2) 0.021(2) 0.0054(18) 0.0043(17) 0.0161(18)
    C85 0.029(2) 0.024(2) 0.020(2) 0.0024(17) 0.0054(17) 0.0029(17)
    C86 0.024(2) 0.0188(19) 0.025(2) 0.0058(16) 0.0091(17) 0.0071(16)
_geom_special_details
;
All e.s.d.'s (except the e.s.d. in the dihedral angle between two l.s. planes)
are estimated using the full covariance matrix. The cell e.s.d.'s are taken
into account individually in the estimation of e.s.d.'s in distances, angles
and torsion angles; correlations between e.s.d.'s in cell parameters are only
used when they are defined by crystal symmetry. An approximate (isotropic)
treatment of cell e.s.d.'s is used for estimating e.s.d.'s involving l.s.
planes.
;
loop_
    _geom_bond_atom_site_label_1
    _geom_bond_atom_site_label_2
    _geom_bond_site_symmetry_2
    _geom_bond_distance
    _geom_bond_publ_flag
    Se1 C16 . 1.922(3) .
    Se1 Se2 . 2.3529(6) .
    Se2 C56 . 1.923(3) .
    N1 C11 . 1.375(4) .
    N1 C1 . 1.476(4) .
    N1 H1 . 0.883(10) ?
    N2 C51 . 1.389(4) .
    N2 C2 . 1.469(4) .
    N2 H2 . 0.893(10) ?
    C1 C31 . 1.530(4) ?
    C1 C21 . 1.547(4) ?
    C1 C41 . 1.557(4) ?
    C2 C61 . 1.554(4) ?
    C2 C81 . 1.543(4) ?
    C2 C71 . 1.547(4) ?
    C11 C12 . 1.395(4) ?
    C11 C16 . 1.417(4) ?
    C12 C13 . 1.370(4) ?
    C12 H12A . 0.9500 ?
    C13 C14 . 1.384(4) ?
    C13 H13A . 0.9500 ?
    C14 C15 . 1.379(4) ?
    C14 H14A . 0.9500 ?
    C15 C16 . 1.399(4) ?
    C15 H15A . 0.9500 ?
    C21 C26 . 1.387(4) ?
    C21 C22 . 1.389(4) ?
    C22 C23 . 1.379(5) ?
    C22 H22A . 0.9500 ?
    C23 C24 . 1.391(5) ?
    C23 H23A . 0.9500 ?
    C24 C25 . 1.366(5) ?
    C24 H24A . 0.9500 ?
    C25 C26 . 1.385(4) ?
    C25 H25A . 0.9500 ?
    C26 H26A . 0.9500 ?
    C31 C32 . 1.387(4) ?
    C31 C36 . 1.389(4) ?
    C32 C33 . 1.389(4) ?
    C32 H32A . 0.9500 ?
    C33 C34 . 1.380(4) ?
    C33 H33A . 0.9500 ?
    C34 C35 . 1.387(4) ?
    C34 H34A . 0.9500 ?
    C35 C36 . 1.374(4) ?
    C35 H35A . 0.9500 ?
    C36 H36A . 0.9500 ?
    C41 C46 . 1.387(4) ?
    C41 C42 . 1.382(4) ?
    C42 C43 . 1.387(4) ?
    C42 H42A . 0.9500 ?
    C43 C44 . 1.372(4) ?
    C43 H43A . 0.9500 ?
    C44 C45 . 1.381(4) ?
    C44 H44A . 0.9500 ?
    C45 C46 . 1.393(4) ?
    C45 H45A . 0.9500 ?
    C46 H46A . 0.9500 ?
    C51 C52 . 1.394(4) ?
    C51 C56 . 1.415(4) ?
    C52 C53 . 1.385(4) ?
    C52 H52A . 0.9500 ?
    C53 C54 . 1.381(4) ?
    C53 H53A . 0.9500 ?
    C54 C55 . 1.383(4) ?
    C54 H54A . 0.9500 ?
    C55 C56 . 1.387(4) ?
    C55 H55A . 0.9500 ?
    C61 C66 . 1.375(4) ?
    C61 C62 . 1.396(4) ?
    C62 C63 . 1.399(4) ?
    C62 H62A . 0.9500 ?
    C63 C64 . 1.374(4) ?
    C63 H63A . 0.9500 ?
    C64 C65 . 1.369(4) ?
    C64 H64A . 0.9500 ?
    C65 C66 . 1.408(4) ?
    C65 H65A . 0.9500 ?
    C66 H66A . 0.9500 ?
    C71 C72 . 1.379(4) ?
    C71 C76 . 1.394(4) ?
    C72 C73 . 1.381(4) ?
    C72 H72A . 0.9500 ?
    C73 C74 . 1.386(4) ?
    C73 H73A . 0.9500 ?
    C74 C75 . 1.375(4) ?
    C74 H74A . 0.9500 ?
    C75 C76 . 1.380(4) ?
    C75 H75A . 0.9500 ?
    C76 H76A . 0.9500 ?
    C81 C86 . 1.381(4) ?
    C81 C82 . 1.395(4) ?
    C82 C83 . 1.380(4) ?
    C82 H82A . 0.9500 ?
    C83 C84 . 1.366(4) ?
    C83 H83A . 0.9500 ?
    C84 C85 . 1.368(4) ?
    C84 H84A . 0.9500 ?
    C85 C86 . 1.392(4) ?
    C85 H85A . 0.9500 ?
    C86 H86A . 0.9500 ?
loop_
    _geom_angle_atom_site_label_1
    _geom_angle_atom_site_label_2
    _geom_angle_atom_site_label_3
    _geom_angle_site_symmetry_1
    _geom_angle_site_symmetry_3
    _geom_angle
    _geom_angle_publ_flag
    C16 Se1 Se2 . . 103.03(9) .
    C56 Se2 Se1 . . 104.45(9) .
    C11 N1 C1 . . 129.2(3) .
    C11 N1 H1 . . 118.4(19) ?
    C1 N1 H1 . . 109.9(19) ?
    C51 N2 C2 . . 127.0(3) .
    C51 N2 H2 . . 115.5(18) ?
    C2 N2 H2 . . 114.4(18) ?
    N1 C1 C31 . . 110.8(3) ?
    N1 C1 C21 . . 109.6(3) ?
    C31 C1 C21 . . 112.4(3) ?
    N1 C1 C41 . . 104.9(2) ?
    C31 C1 C41 . . 109.0(3) ?
    C21 C1 C41 . . 109.8(3) ?
    N2 C2 C61 . . 105.1(2) ?
    N2 C2 C81 . . 109.8(3) ?
    C61 C2 C81 . . 111.4(2) ?
    N2 C2 C71 . . 112.1(3) ?
    C61 C2 C71 . . 104.0(3) ?
    C81 C2 C71 . . 113.9(3) ?
    C12 C11 N1 . . 124.0(3) ?
    C12 C11 C16 . . 117.4(3) ?
    N1 C11 C16 . . 118.6(3) ?
    C11 C12 C13 . . 121.6(3) ?
    C11 C12 H12A . . 119.2 ?
    C13 C12 H12A . . 119.2 ?
    C14 C13 C12 . . 121.3(3) ?
    C14 C13 H13A . . 119.4 ?
    C12 C13 H13A . . 119.4 ?
    C13 C14 C15 . . 118.8(3) ?
    C13 C14 H14A . . 120.6 ?
    C15 C14 H14A . . 120.6 ?
    C14 C15 C16 . . 121.0(3) ?
    C14 C15 H15A . . 119.5 ?
    C16 C15 H15A . . 119.5 ?
    C15 C16 C11 . . 120.0(3) ?
    C15 C16 Se1 . . 118.7(2) ?
    C11 C16 Se1 . . 121.3(2) ?
    C26 C21 C22 . . 118.2(3) ?
    C26 C21 C1 . . 122.8(3) ?
    C22 C21 C1 . . 118.9(3) ?
    C23 C22 C21 . . 121.1(4) ?
    C23 C22 H22A . . 119.4 ?
    C21 C22 H22A . . 119.4 ?
    C22 C23 C24 . . 119.7(4) ?
    C22 C23 H23A . . 120.1 ?
    C24 C23 H23A . . 120.1 ?
    C25 C24 C23 . . 119.6(4) ?
    C25 C24 H24A . . 120.2 ?
    C23 C24 H24A . . 120.2 ?
    C24 C25 C26 . . 120.6(4) ?
    C24 C25 H25A . . 119.7 ?
    C26 C25 H25A . . 119.7 ?
    C25 C26 C21 . . 120.6(3) ?
    C25 C26 H26A . . 119.7 ?
    C21 C26 H26A . . 119.7 ?
    C32 C31 C36 . . 117.4(3) ?
    C32 C31 C1 . . 120.4(3) ?
    C36 C31 C1 . . 122.2(3) ?
    C33 C32 C31 . . 121.5(3) ?
    C33 C32 H32A . . 119.3 ?
    C31 C32 H32A . . 119.3 ?
    C34 C33 C32 . . 119.9(3) ?
    C34 C33 H33A . . 120.0 ?
    C32 C33 H33A . . 120.0 ?
    C33 C34 C35 . . 119.2(3) ?
    C33 C34 H34A . . 120.4 ?
    C35 C34 H34A . . 120.4 ?
    C36 C35 C34 . . 120.2(3) ?
    C36 C35 H35A . . 119.9 ?
    C34 C35 H35A . . 119.9 ?
    C35 C36 C31 . . 121.7(3) ?
    C35 C36 H36A . . 119.2 ?
    C31 C36 H36A . . 119.2 ?
    C46 C41 C42 . . 118.2(3) ?
    C46 C41 C1 . . 119.1(3) ?
    C42 C41 C1 . . 122.7(3) ?
    C43 C42 C41 . . 121.2(3) ?
    C43 C42 H42A . . 119.4 ?
    C41 C42 H42A . . 119.4 ?
    C42 C43 C44 . . 119.9(3) ?
    C42 C43 H43A . . 120.1 ?
    C44 C43 H43A . . 120.1 ?
    C45 C44 C43 . . 120.1(3) ?
    C45 C44 H44A . . 119.9 ?
    C43 C44 H44A . . 119.9 ?
    C44 C45 C46 . . 119.6(3) ?
    C44 C45 H45A . . 120.2 ?
    C46 C45 H45A . . 120.2 ?
    C41 C46 C45 . . 120.9(3) ?
    C41 C46 H46A . . 119.5 ?
    C45 C46 H46A . . 119.5 ?
    C52 C51 C56 . . 117.8(3) ?
    C52 C51 N2 . . 122.8(3) ?
    C56 C51 N2 . . 119.3(3) ?
    C51 C52 C53 . . 120.6(3) ?
    C51 C52 H52A . . 119.7 ?
    C53 C52 H52A . . 119.7 ?
    C52 C53 C54 . . 121.6(3) ?
    C52 C53 H53A . . 119.2 ?
    C54 C53 H53A . . 119.2 ?
    C55 C54 C53 . . 118.4(3) ?
    C55 C54 H54A . . 120.8 ?
    C53 C54 H54A . . 120.8 ?
    C54 C55 C56 . . 121.3(3) ?
    C54 C55 H55A . . 119.4 ?
    C56 C55 H55A . . 119.4 ?
    C51 C56 C55 . . 120.2(3) ?
    C51 C56 Se2 . . 121.9(2) ?
    C55 C56 Se2 . . 117.8(2) ?
    C66 C61 C62 . . 118.3(3) ?
    C66 C61 C2 . . 123.0(3) ?
    C62 C61 C2 . . 118.5(3) ?
    C61 C62 C63 . . 121.0(3) ?
    C61 C62 H62A . . 119.5 ?
    C63 C62 H62A . . 119.5 ?
    C64 C63 C62 . . 119.9(3) ?
    C64 C63 H63A . . 120.1 ?
    C62 C63 H63A . . 120.1 ?
    C65 C64 C63 . . 119.8(3) ?
    C65 C64 H64A . . 120.1 ?
    C63 C64 H64A . . 120.1 ?
    C64 C65 C66 . . 120.6(3) ?
    C64 C65 H65A . . 119.7 ?
    C66 C65 H65A . . 119.7 ?
    C61 C66 C65 . . 120.4(3) ?
    C61 C66 H66A . . 119.8 ?
    C65 C66 H66A . . 119.8 ?
    C72 C71 C76 . . 118.1(3) ?
    C72 C71 C2 . . 119.2(3) ?
    C76 C71 C2 . . 122.4(3) ?
    C71 C72 C73 . . 121.4(3) ?
    C71 C72 H72A . . 119.3 ?
    C73 C72 H72A . . 119.3 ?
    C74 C73 C72 . . 120.0(3) ?
    C74 C73 H73A . . 120.0 ?
    C72 C73 H73A . . 120.0 ?
    C73 C74 C75 . . 119.2(3) ?
    C73 C74 H74A . . 120.4 ?
    C75 C74 H74A . . 120.4 ?
    C74 C75 C76 . . 120.7(3) ?
    C74 C75 H75A . . 119.7 ?
    C76 C75 H75A . . 119.7 ?
    C71 C76 C75 . . 120.6(3) ?
    C71 C76 H76A . . 119.7 ?
    C75 C76 H76A . . 119.7 ?
    C86 C81 C82 . . 117.6(3) ?
    C86 C81 C2 . . 124.3(3) ?
    C82 C81 C2 . . 118.0(3) ?
    C83 C82 C81 . . 120.6(3) ?
    C83 C82 H82A . . 119.7 ?
    C81 C82 H82A . . 119.7 ?
    C82 C83 C84 . . 120.9(3) ?
    C82 C83 H83A . . 119.6 ?
    C84 C83 H83A . . 119.6 ?
    C85 C84 C83 . . 119.5(3) ?
    C85 C84 H84A . . 120.3 ?
    C83 C84 H84A . . 120.3 ?
    C84 C85 C86 . . 120.2(3) ?
    C84 C85 H85A . . 119.9 ?
    C86 C85 H85A . . 119.9 ?
    C81 C86 C85 . . 121.1(3) ?
    C81 C86 H86A . . 119.5 ?
    C85 C86 H86A . . 119.5 ?
loop_
    _geom_torsion_atom_site_label_1
    _geom_torsion_atom_site_label_2
    _geom_torsion_atom_site_label_3
    _geom_torsion_atom_site_label_4
    _geom_torsion_site_symmetry_1
    _geom_torsion_site_symmetry_2
    _geom_torsion_site_symmetry_3
    _geom_torsion_site_symmetry_4
    _geom_torsion
    _geom_torsion_publ_flag
    C16 Se1 Se2 C56 . . . . 93.53(14) .
    C11 N1 C1 C31 . . . . -85.7(4) ?
    C11 N1 C1 C21 . . . . 38.9(4) ?
    C11 N1 C1 C41 . . . . 156.7(3) ?
    C51 N2 C2 C61 . . . . 177.4(3) ?
    C51 N2 C2 C81 . . . . 57.5(4) ?
    C51 N2 C2 C71 . . . . -70.2(4) ?
    C1 N1 C11 C12 . . . . 14.9(5) ?
    C1 N1 C11 C16 . . . . -165.3(3) ?
    N1 C11 C12 C13 . . . . -179.7(3) ?
    C16 C11 C12 C13 . . . . 0.5(5) ?
    C11 C12 C13 C14 . . . . 0.9(5) ?
    C12 C13 C14 C15 . . . . -1.0(5) ?
    C13 C14 C15 C16 . . . . -0.3(5) ?
    C14 C15 C16 C11 . . . . 1.8(5) ?
    C14 C15 C16 Se1 . . . . 179.7(2) ?
    C12 C11 C16 C15 . . . . -1.8(4) ?
    N1 C11 C16 C15 . . . . 178.4(3) ?
    C12 C11 C16 Se1 . . . . -179.7(2) ?
    N1 C11 C16 Se1 . . . . 0.5(4) ?
    Se2 Se1 C16 C15 . . . . 89.8(2) ?
    Se2 Se1 C16 C11 . . . . -92.3(2) ?
    N1 C1 C21 C26 . . . . -137.2(3) ?
    C31 C1 C21 C26 . . . . -13.4(4) ?
    C41 C1 C21 C26 . . . . 108.1(3) ?
    N1 C1 C21 C22 . . . . 42.9(4) ?
    C31 C1 C21 C22 . . . . 166.7(3) ?
    C41 C1 C21 C22 . . . . -71.8(4) ?
    C26 C21 C22 C23 . . . . 1.3(5) ?
    C1 C21 C22 C23 . . . . -178.8(3) ?
    C21 C22 C23 C24 . . . . -1.2(5) ?
    C22 C23 C24 C25 . . . . 0.0(5) ?
    C23 C24 C25 C26 . . . . 1.1(5) ?
    C24 C25 C26 C21 . . . . -1.0(5) ?
    C22 C21 C26 C25 . . . . -0.2(5) ?
    C1 C21 C26 C25 . . . . 179.9(3) ?
    N1 C1 C31 C32 . . . . -162.2(3) ?
    C21 C1 C31 C32 . . . . 74.7(4) ?
    C41 C1 C31 C32 . . . . -47.2(4) ?
    N1 C1 C31 C36 . . . . 18.5(4) ?
    C21 C1 C31 C36 . . . . -104.5(3) ?
    C41 C1 C31 C36 . . . . 133.5(3) ?
    C36 C31 C32 C33 . . . . 2.2(5) ?
    C1 C31 C32 C33 . . . . -177.1(3) ?
    C31 C32 C33 C34 . . . . -0.2(5) ?
    C32 C33 C34 C35 . . . . -2.3(5) ?
    C33 C34 C35 C36 . . . . 2.9(5) ?
    C34 C35 C36 C31 . . . . -0.9(5) ?
    C32 C31 C36 C35 . . . . -1.6(5) ?
    C1 C31 C36 C35 . . . . 177.7(3) ?
    N1 C1 C41 C46 . . . . 48.0(4) ?
    C31 C1 C41 C46 . . . . -70.8(3) ?
    C21 C1 C41 C46 . . . . 165.7(3) ?
    N1 C1 C41 C42 . . . . -132.7(3) ?
    C31 C1 C41 C42 . . . . 108.6(3) ?
    C21 C1 C41 C42 . . . . -15.0(4) ?
    C46 C41 C42 C43 . . . . -1.6(5) ?
    C1 C41 C42 C43 . . . . 179.1(3) ?
    C41 C42 C43 C44 . . . . -1.2(5) ?
    C42 C43 C44 C45 . . . . 2.4(5) ?
    C43 C44 C45 C46 . . . . -0.9(5) ?
    C42 C41 C46 C45 . . . . 3.1(5) ?
    C1 C41 C46 C45 . . . . -177.6(3) ?
    C44 C45 C46 C41 . . . . -1.9(5) ?
    C2 N2 C51 C52 . . . . 10.7(5) ?
    C2 N2 C51 C56 . . . . -173.7(3) ?
    C56 C51 C52 C53 . . . . -2.0(5) ?
    N2 C51 C52 C53 . . . . 173.6(3) ?
    C51 C52 C53 C54 . . . . -0.9(5) ?
    C52 C53 C54 C55 . . . . 1.8(5) ?
    C53 C54 C55 C56 . . . . 0.3(5) ?
    C52 C51 C56 C55 . . . . 4.1(5) ?
    N2 C51 C56 C55 . . . . -171.7(3) ?
    C52 C51 C56 Se2 . . . . -179.8(2) ?
    N2 C51 C56 Se2 . . . . 4.4(4) ?
    C54 C55 C56 C51 . . . . -3.3(5) ?
    C54 C55 C56 Se2 . . . . -179.6(2) ?
    Se1 Se2 C56 C51 . . . . 95.1(3) ?
    Se1 Se2 C56 C55 . . . . -88.7(2) ?
    N2 C2 C61 C66 . . . . -136.3(3) ?
    C81 C2 C61 C66 . . . . -17.4(4) ?
    C71 C2 C61 C66 . . . . 105.8(3) ?
    N2 C2 C61 C62 . . . . 48.3(4) ?
    C81 C2 C61 C62 . . . . 167.2(3) ?
    C71 C2 C61 C62 . . . . -69.7(3) ?
    C66 C61 C62 C63 . . . . 2.2(5) ?
    C2 C61 C62 C63 . . . . 177.9(3) ?
    C61 C62 C63 C64 . . . . -0.3(5) ?
    C62 C63 C64 C65 . . . . -1.3(5) ?
    C63 C64 C65 C66 . . . . 1.1(5) ?
    C62 C61 C66 C65 . . . . -2.4(5) ?
    C2 C61 C66 C65 . . . . -177.9(3) ?
    C64 C65 C66 C61 . . . . 0.8(5) ?
    N2 C2 C71 C72 . . . . -178.6(3) ?
    C61 C2 C71 C72 . . . . -65.5(3) ?
    C81 C2 C71 C72 . . . . 56.0(4) ?
    N2 C2 C71 C76 . . . . -4.4(4) ?
    C61 C2 C71 C76 . . . . 108.6(3) ?
    C81 C2 C71 C76 . . . . -129.9(3) ?
    C76 C71 C72 C73 . . . . 1.8(5) ?
    C2 C71 C72 C73 . . . . 176.3(3) ?
    C71 C72 C73 C74 . . . . -0.4(5) ?
    C72 C73 C74 C75 . . . . -0.9(5) ?
    C73 C74 C75 C76 . . . . 0.8(5) ?
    C72 C71 C76 C75 . . . . -1.9(5) ?
    C2 C71 C76 C75 . . . . -176.2(3) ?
    C74 C75 C76 C71 . . . . 0.6(5) ?
    N2 C2 C81 C86 . . . . -118.3(3) ?
    C61 C2 C81 C86 . . . . 125.7(3) ?
    C71 C2 C81 C86 . . . . 8.4(4) ?
    N2 C2 C81 C82 . . . . 60.1(3) ?
    C61 C2 C81 C82 . . . . -55.9(4) ?
    C71 C2 C81 C82 . . . . -173.2(3) ?
    C86 C81 C82 C83 . . . . -5.2(5) ?
    C2 C81 C82 C83 . . . . 176.2(3) ?
    C81 C82 C83 C84 . . . . 3.8(5) ?
    C82 C83 C84 C85 . . . . 0.1(5) ?
    C83 C84 C85 C86 . . . . -2.4(5) ?
    C82 C81 C86 C85 . . . . 2.9(5) ?
    C2 C81 C86 C85 . . . . -178.6(3) ?
    C84 C85 C86 C81 . . . . 0.8(5) ?
loop_
    _geom_hbond_atom_site_label_D
    _geom_hbond_atom_site_label_H
    _geom_hbond_atom_site_label_A
    _geom_hbond_site_symmetry_A
    _geom_hbond_distance_DH
    _geom_hbond_distance_HA
    _geom_hbond_distance_DA
    _geom_hbond_angle_DHA
    _geom_hbond_publ_flag
    N1 H1 Se1 . 0.883(10) 2.62(3)   3.106(3) 115(19) yes
    N2 H2 Se2 . 0.89(2)   2.64(2)   3.140(2) 116.6(17) yes
    C35 H35A Se1 1_455 0.95 2.92 3.777(3) 150 yes
_iucr_refine_instructions_details
;
TITL C50 H40 N2 Se2, C2 H3 N in P-1
CELL 0.71073   9.2364  13.2446  18.2482 104.956 103.578 101.636
ZERR    2.00   0.0016   0.0023   0.0031   0.004   0.004   0.005
LATT  1
SFAC C H N SE
UNIT 104 86 6 4
TEMP -143
SHEL 1000 0.76
SIZE 0.06 0.17 0.20
OMIT 0 0 1
L.S. 10
ACTA
BOND $H
HTAB
CONF
DFIX 0.90 0.01 n1 h1 n2 h2
WGHT    0.002500
FVAR      10.06341
SE1   4     .279974     .001181     .129064    11.00000     .01807     .02323 =
          .02285     .00808     .00671     .00802
      .00004  .00003  .00002  .00019  .00020  .00020  .00016  .00016  .00016
SE2   4     .161799     .117630     .074208    11.00000     .02737     .01766 =
          .01809     .00560     .00062     .00349
      .00004  .00003  .00002  .00021  .00018  .00019  .00015  .00016  .00016
N1    3     .098759    -.024589     .249396    11.00000     .01825     .01881 =
          .01571     .00261     .00408    -.00186
      .00030  .00021  .00015  .00163  .00156  .00148  .00126  .00131  .00131
H1    2     .184528     .025575     .255064    11.00000     .03056
      .00214  .00182  .00170  .01006
N2    3     .376497     .352747     .174899    11.00000     .01725     .01786 =
          .02188     .00122     .00806     .00118
      .00030  .00021  .00015  .00156  .00156  .00160  .00130  .00132  .00126
H2    2     .391484     .298601     .139190    11.00000     .01614
      .00303  .00155  .00122  .00844
C1    1     .073613    -.012606     .327967    11.00000     .01947     .02007 =
          .01247     .00461     .00415     .00267
      .00035  .00025  .00017  .00185  .00179  .00169  .00144  .00147  .00146
C2    1     .510905     .449414     .212185    11.00000     .00922     .01576 =
          .01952     .00328     .00349     .00075
      .00033  .00024  .00017  .00167  .00170  .00178  .00145  .00143  .00136
C11   1     .038726    -.112676     .180891    11.00000     .01742     .01884 =
          .01584     .00394     .00024     .00710
      .00034  .00025  .00017  .00183  .00178  .00173  .00145  .00148  .00146
C12   1    -.087112    -.201113     .168122    11.00000     .01811     .02192 =
          .02000     .00624     .00289     .00414
      .00034  .00024  .00018  .00186  .00187  .00182  .00153  .00153  .00151
AFIX  43
H12A  2    -.135696    -.201508     .208562    11.00000   -1.20000
      .00000  .00000  .00000  .00000
AFIX   0
C13   1    -.142058    -.287232     .098686    11.00000     .01949     .01849 =
          .02905     .00722    -.00027     .00184
      .00036  .00025  .00018  .00194  .00185  .00204  .00162  .00166  .00151
AFIX  43
H13A  2    -.228571    -.345416     .091786    11.00000   -1.20000
      .00000  .00000  .00000  .00000
AFIX   0
C14   1    -.073766    -.290917     .038484    11.00000     .02653     .01908 =
          .02004     .00043    -.00195     .00850
      .00036  .00025  .00018  .00206  .00185  .00188  .00154  .00164  .00160
AFIX  43
H14A  2    -.111422    -.351422    -.009042    11.00000   -1.20000
      .00000  .00000  .00000  .00000
AFIX   0
C15   1     .049860    -.205046     .048956    11.00000     .02681     .02302 =
          .01566     .00834     .00479     .01533
      .00035  .00024  .00017  .00200  .00188  .00178  .00152  .00157  .00160
AFIX  43
H15A  2     .097928    -.206803     .008153    11.00000   -1.20000
      .00000  .00000  .00000  .00000
AFIX   0
C16   1     .106209    -.115059     .118651    11.00000     .01782     .01392 =
          .01711     .00949     .00192     .00765
      .00033  .00023  .00017  .00179  .00164  .00169  .00141  .00146  .00139
C21   1     .068764    -.120239     .347175    11.00000     .02173     .02091 =
          .01093     .00283    -.00144     .00366
      .00036  .00025  .00017  .00193  .00185  .00168  .00146  .00148  .00152
C22   1     .175529    -.175464     .330751    11.00000     .03554     .03095 =
          .01643     .00646     .00426     .01146
      .00039  .00027  .00018  .00227  .00214  .00189  .00166  .00169  .00179
AFIX  43
H22A  2     .251411    -.145871     .309000    11.00000   -1.20000
      .00000  .00000  .00000  .00000
AFIX   0
C23   1     .173760    -.272721     .345395    11.00000     .05364     .03503 =
          .02522     .00625    -.00450     .02601
      .00045  .00029  .00020  .00280  .00240  .00218  .00188  .00202  .00213
AFIX  43
H23A  2     .246829    -.310123     .332815    11.00000   -1.20000
      .00000  .00000  .00000  .00000
AFIX   0
C24   1     .065799    -.315878     .378361    11.00000     .06145     .01693 =
          .03141     .01098    -.01123     .00622
      .00045  .00028  .00020  .00302  .00204  .00233  .00181  .00215  .00202
AFIX  43
H24A  2     .064338    -.382808     .388584    11.00000   -1.20000
      .00000  .00000  .00000  .00000
AFIX   0
C25   1    -.039164    -.261104     .396157    11.00000     .03212     .02820 =
          .02798     .01341    -.00790    -.00807
      .00040  .00027  .00020  .00230  .00220  .00215  .00184  .00181  .00181
AFIX  43
H25A  2    -.112394    -.289821     .419651    11.00000   -1.20000
      .00000  .00000  .00000  .00000
AFIX   0
C26   1    -.039559    -.164297     .380234    11.00000     .02303     .02874 =
          .02301     .00834    -.00078     .00582
      .00037  .00027  .00018  .00203  .00209  .00195  .00168  .00163  .00165
AFIX  43
H26A  2    -.114130    -.127892     .391951    11.00000   -1.20000
      .00000  .00000  .00000  .00000
AFIX   0
C31   1    -.073224     .023768     .330777    11.00000     .01861     .01330 =
          .02475     .00967     .00713     .00098
      .00035  .00024  .00018  .00187  .00168  .00191  .00149  .00159  .00142
C32   1    -.095982     .068441     .403165    11.00000     .02623     .02878 =
          .02131     .01066     .00777     .01133
      .00037  .00025  .00018  .00203  .00203  .00189  .00163  .00165  .00165
AFIX  43
H32A  2    -.017752     .079357     .451040    11.00000   -1.20000
      .00000  .00000  .00000  .00000
AFIX   0
C33   1    -.230499     .097564     .407240    11.00000     .03791     .02905 =
          .03447     .01253     .01952     .01601
      .00039  .00026  .00021  .00234  .00212  .00223  .00180  .00196  .00183
AFIX  43
H33A  2    -.243971     .127802     .457544    11.00000   -1.20000
      .00000  .00000  .00000  .00000
AFIX   0
C34   1    -.344799     .082654     .338278    11.00000     .01895     .02447 =
          .04843     .01578     .01159     .01048
      .00038  .00026  .00021  .00200  .00201  .00245  .00187  .00189  .00163
AFIX  43
H34A  2    -.438913     .099923     .340635    11.00000   -1.20000
      .00000  .00000  .00000  .00000
AFIX   0
C35   1    -.320805     .042282     .265680    11.00000     .02055     .02145 =
          .03290     .00910     .00084     .00295
      .00036  .00025  .00020  .00199  .00192  .00214  .00169  .00171  .00156
AFIX  43
H35A  2    -.396800     .034863     .217927    11.00000   -1.20000
      .00000  .00000  .00000  .00000
AFIX   0
C36   1    -.187581     .012824     .262237    11.00000     .01718     .01780 =
          .02033     .00509     .00433     .00175
      .00034  .00023  .00018  .00183  .00176  .00183  .00148  .00154  .00145
AFIX  43
H36A  2    -.173449    -.015658     .211832    11.00000   -1.20000
      .00000  .00000  .00000  .00000
AFIX   0
C41   1     .217766     .078779     .388065    11.00000     .01584     .02171 =
          .01443     .00272     .00323     .00508
      .00034  .00025  .00017  .00180  .00184  .00173  .00149  .00148  .00148
C42   1     .300957     .068960     .458108    11.00000     .02798     .03051 =
          .02509     .01218     .00153     .00188
      .00037  .00028  .00019  .00215  .00215  .00204  .00175  .00176  .00174
AFIX  43
H42A  2     .269498     .004539     .470949    11.00000   -1.20000
      .00000  .00000  .00000  .00000
AFIX   0
C43   1     .429474     .151558     .509883    11.00000     .03451     .03885 =
          .01536     .00897    -.00647     .00596
      .00039  .00029  .00019  .00230  .00237  .00191  .00177  .00173  .00191
AFIX  43
H43A  2     .484258     .144338     .558421    11.00000   -1.20000
      .00000  .00000  .00000  .00000
AFIX   0
C44   1     .477643     .243869     .491016    11.00000     .02278     .03077 =
          .02394     .00432    -.00299     .00146
      .00037  .00027  .00019  .00206  .00218  .00205  .00175  .00169  .00170
AFIX  43
H44A  2     .568298     .299288     .525544    11.00000   -1.20000
      .00000  .00000  .00000  .00000
AFIX   0
C45   1     .394914     .256565     .422055    11.00000     .02542     .02087 =
          .02463     .00615     .00459     .00358
      .00036  .00026  .00018  .00205  .00190  .00198  .00162  .00169  .00160
AFIX  43
H45A  2     .427337     .321020     .409420    11.00000   -1.20000
      .00000  .00000  .00000  .00000
AFIX   0
C46   1     .264160     .174549     .371377    11.00000     .01991     .02255 =
          .01458     .00405    -.00022     .00473
      .00034  .00025  .00018  .00188  .00188  .00174  .00151  .00150  .00152
AFIX  43
H46A  2     .205546     .184011     .324619    11.00000   -1.20000
      .00000  .00000  .00000  .00000
AFIX   0
C51   1     .254297     .323704     .204142    11.00000     .01368     .01976 =
          .02199     .01028     .00431     .00455
      .00034  .00025  .00018  .00176  .00178  .00184  .00152  .00150  .00143
C52   1     .230020     .393616     .268794    11.00000     .02084     .01688 =
          .02652     .00721     .00643     .00325
      .00035  .00025  .00018  .00191  .00178  .00195  .00155  .00162  .00148
AFIX  43
H52A  2     .305063     .461562     .298158    11.00000   -1.20000
      .00000  .00000  .00000  .00000
AFIX   0
C53   1     .097080     .364906     .290737    11.00000     .02958     .02443 =
          .03110     .01473     .01549     .01527
      .00036  .00026  .00019  .00210  .00196  .00208  .00169  .00177  .00168
AFIX  43
H53A  2     .083590     .413502     .335368    11.00000   -1.20000
      .00000  .00000  .00000  .00000
AFIX   0
C54   1    -.015547     .267745     .249365    11.00000     .02303     .02738 =
          .04631     .02166     .01992     .01296
      .00037  .00026  .00020  .00204  .00205  .00238  .00188  .00187  .00169
AFIX  43
H54A  2    -.107130     .249845     .264081    11.00000   -1.20000
      .00000  .00000  .00000  .00000
AFIX   0
C55   1     .008197     .197062     .185940    11.00000     .01543     .02029 =
          .03341     .01383     .00082     .00144
      .00035  .00026  .00019  .00186  .00186  .00208  .00166  .00163  .00149
AFIX  43
H55A  2    -.068746     .129961     .156603    11.00000   -1.20000
      .00000  .00000  .00000  .00000
AFIX   0
C56   1     .142042     .221788     .164013    11.00000     .01981     .01480 =
          .02196     .01007     .00372     .00574
      .00035  .00024  .00018  .00185  .00170  .00182  .00148  .00154  .00144
C61   1     .613958     .438266     .156128    11.00000     .01755     .01502 =
          .02122     .00593     .00835     .00478
      .00035  .00023  .00018  .00183  .00169  .00182  .00146  .00155  .00142
C62   1     .544380     .413370     .074701    11.00000     .02014     .02968 =
          .02291     .00821     .00762     .00787
      .00037  .00025  .00018  .00195  .00204  .00196  .00166  .00164  .00160
AFIX  43
H62A  2     .435518     .401397     .054812    11.00000   -1.20000
      .00000  .00000  .00000  .00000
AFIX   0
C63   1     .632450     .405795     .022004    11.00000     .04065     .03099 =
          .02266     .00544     .01217     .01067
      .00040  .00026  .00020  .00245  .00216  .00201  .00170  .00189  .00185
AFIX  43
H63A  2     .583524     .388468    -.033386    11.00000   -1.20000
      .00000  .00000  .00000  .00000
AFIX   0
C64   1     .790788     .423520     .050480    11.00000     .03426     .03198 =
          .03690     .01495     .02559     .01348
      .00039  .00026  .00020  .00233  .00217  .00230  .00186  .00199  .00181
AFIX  43
H64A  2     .850757     .416884     .014635    11.00000   -1.20000
      .00000  .00000  .00000  .00000
AFIX   0
C65   1     .861036     .450649     .130416    11.00000     .01793     .03645 =
          .03979     .01989     .01144     .00875
      .00038  .00027  .00020  .00197  .00225  .00231  .00193  .00181  .00169
AFIX  43
H65A  2     .970223     .463987     .150070    11.00000   -1.20000
      .00000  .00000  .00000  .00000
AFIX   0
C66   1     .772982     .458921     .183599    11.00000     .01975     .02460 =
          .02407     .01035     .00617     .00258
      .00035  .00025  .00019  .00193  .00194  .00192  .00160  .00162  .00154
AFIX  43
H66A  2     .823304     .478943     .239093    11.00000   -1.20000
      .00000  .00000  .00000  .00000
AFIX   0
C71   1     .465786     .555334     .210529    11.00000     .01842     .01975 =
          .01432     .00520     .00849     .00528
      .00035  .00024  .00017  .00183  .00179  .00172  .00146  .00150  .00147
C72   1     .579726     .653420     .241686    11.00000     .01818     .02321 =
          .02086     .00709     .00309     .00541
      .00036  .00025  .00018  .00187  .00191  .00186  .00157  .00154  .00154
AFIX  43
H72A  2     .683155     .654965     .266524    11.00000   -1.20000
      .00000  .00000  .00000  .00000
AFIX   0
C73   1     .546836     .749368     .237584    11.00000     .02503     .01730 =
          .03096     .00734     .01029     .00353
      .00037  .00025  .00018  .00205  .00183  .00209  .00162  .00172  .00156
AFIX  43
H73A  2     .626915     .816061     .259901    11.00000   -1.20000
      .00000  .00000  .00000  .00000
AFIX   0
C74   1     .396616     .748147     .200807    11.00000     .03371     .02871 =
          .02931     .02095     .01746     .01822
      .00038  .00027  .00018  .00220  .00206  .00207  .00175  .00183  .00176
AFIX  43
H74A  2     .372844     .813956     .198372    11.00000   -1.20000
      .00000  .00000  .00000  .00000
AFIX   0
C75   1     .282304     .650638     .167868    11.00000     .01665     .03625 =
          .02203     .01075     .00777     .00991
      .00036  .00027  .00018  .00188  .00219  .00191  .00171  .00158  .00166
AFIX  43
H75A  2     .179503     .649177     .141965    11.00000   -1.20000
      .00000  .00000  .00000  .00000
AFIX   0
C76   1     .315866     .554825     .172172    11.00000     .01655     .02304 =
          .01815     .00899     .00562     .00469
      .00034  .00025  .00017  .00182  .00187  .00178  .00151  .00150  .00148
AFIX  43
H76A  2     .236088     .488015     .148789    11.00000   -1.20000
      .00000  .00000  .00000  .00000
AFIX   0
C81   1     .597026     .451344     .296072    11.00000     .01440     .01580 =
          .02084     .00558     .00923     .00012
      .00034  .00024  .00018  .00177  .00171  .00184  .00148  .00150  .00140
C82   1     .657113     .364378     .302618    11.00000     .02606     .02026 =
          .02712     .00900     .01379     .00686
      .00035  .00025  .00019  .00205  .00187  .00201  .00162  .00172  .00159
AFIX  43
H82A  2     .638574     .304475     .256382    11.00000   -1.20000
      .00000  .00000  .00000  .00000
AFIX   0
C83   1     .743206     .364419     .375543    11.00000     .02815     .02734 =
          .03577     .01940     .01138     .01190
      .00037  .00027  .00020  .00215  .00206  .00224  .00184  .00185  .00170
AFIX  43
H83A  2     .788555     .306700     .378477    11.00000   -1.20000
      .00000  .00000  .00000  .00000
AFIX   0
C84   1     .763982     .446656     .443663    11.00000     .03033     .03377 =
          .02130     .01701     .00464     .00591
      .00038  .00027  .00020  .00216  .00221  .00195  .00177  .00169  .00176
AFIX  43
H84A  2     .823675     .446201     .493594    11.00000   -1.20000
      .00000  .00000  .00000  .00000
AFIX   0
C85   1     .697934     .529804     .439312    11.00000     .02968     .02506 =
          .01980     .00334     .00564     .00232
      .00036  .00026  .00019  .00213  .00200  .00192  .00164  .00169  .00167
AFIX  43
H85A  2     .708420     .585649     .486557    11.00000   -1.20000
      .00000  .00000  .00000  .00000
AFIX   0
C86   1     .615519     .532314     .365618    11.00000     .02456     .01968 =
          .02560     .00812     .00909     .00590
      .00035  .00025  .00018  .00199  .00185  .00198  .00160  .00168  .00155
AFIX  43
H86A  2     .571291     .590641     .363118    11.00000   -1.20000
      .00000  .00000  .00000  .00000
HKLF 4
;
loop_
    _platon_squeeze_void_nr
    _platon_squeeze_void_average_x
    _platon_squeeze_void_average_y
    _platon_squeeze_void_average_z
    _platon_squeeze_void_volume
    _platon_squeeze_void_count_electrons
    _platon_squeeze_void_content
    1 0.500 1.000 1.000 146 43 ' '
_platon_squeeze_details
;
1 severely disordered acetonitrile solvent molecule
per asymmetric unit
;
data_global
_journal_date_recd_electronic     2014-03-27
_journal_date_accepted     2014-04-08
_journal_name_full     'Acta Crystallographica, Section E'
_journal_year     2014
_journal_volume     70
_journal_issue      5
_journal_page_first     o537
_journal_page_last     o538
_journal_paper_category     QO
_journal_paper_doi     10.1107/S1600536814007806
_journal_coeditor_code     TK5302
_publ_contact_author_name     'Ulrich Fl\"orke'
_publ_contact_author_address
;
Universit\"at Paderborn
Warburger Strasse 100
33098 Paderborn
Germany
;
_publ_contact_author_email     ulrich.floerke@upb.de
_publ_contact_author_phone     '05251-602496'
_publ_section_title
;
Bis{2-[(Triphenylmethyl)amino]phenyl} diselenide acetonitrile monosolvate
;
loop_
    _publ_author_name
    _publ_author_footnote
    _publ_author_address
    'Neuba, Adam' .
;
Universit\"at Paderborn
Warburger Strasse 100
33098 Paderborn
Germany
;
    'Schneider, Tobias' .
;
Universit\"at Paderborn
Warburger Strasse 100
33098 Paderborn
Germany
;
    'Fl\"orke, Ulrich' .
;
Universit\"at Paderborn
Warburger Strasse 100
33098 Paderborn
Germany
;
    'Henkel, Gerald' .
;
Universit\"at Paderborn
Warburger Strasse 100
33098 Paderborn
Germany
;
