# Supplementary material for: Bis{2-[(Tri­phenyl­meth­yl)amino]­phen­yl} diselenide aceto­nitrile monosolvate
Source: Acta Crystallogr Sect E Struct Rep Online. 2014 Apr 12;70(Pt 5):o537–8. doi: 10.1107/S1600536814007806 (PMC4011201; doi:10.1107/S1600536814007806)
Supplement: Supplementary file 2 [file e-70-0o537-Isup2.hkl]

#
# h,k,l, Fc-squared, Fo-squared, sigma(Fo-squared) and status flag
#
data_I
_shelx_title ' C50 H40 N2 Se2, C2 H3 N in P-1                     '
_shelx_refln_list_code   4
_shelx_F_calc_maximum    251.60
_exptl_crystal_F_000     844.00
_reflns_d_resolution_high    0.7709
 
loop_
 _symmetry_equiv_pos_as_xyz
 x,y,z
 -x,-y,-z
 
_cell_length_a  9.23640
_cell_length_b  13.2450
_cell_length_c  18.2480
_cell_angle_alpha  104.956
_cell_angle_beta  103.578
_cell_angle_gamma  101.636
 
_shelx_F_squared_multiplier     1.000
 
loop_
 _refln_index_h
 _refln_index_k
 _refln_index_l
 _refln_F_squared_calc
 _refln_F_squared_meas
 _refln_F_squared_sigma
 _refln_observed_status
 _refln_sint/lambda
   1   0   0     1074.59      973.76     31.51 o   0.05800
   2   0   0     3544.92     3480.57     95.27 o   0.11600
   3   0   0      153.60      136.15     35.82 o   0.17399
   4   0   0       92.17       72.43     35.09 o   0.23199
   5   0   0      172.48      157.95     49.43 o   0.28999
   6   0   0      302.65      286.64     67.51 o   0.34799
   7   0   0     1118.62     1186.62    130.16 o   0.40599
  -8   0   0        1.69       42.15    107.89 o   0.46398
  -9   0   0     2093.92     2209.17    461.61 o   0.52198
 -10   0   0        1.19        0.00    127.52 o   0.57998
 -11   0   0      164.48      257.30    260.19 o   0.63798
 -11   1   0      192.96       64.27    193.99 o   0.62783
 -10   1   0       19.13      127.61    152.03 o   0.56996
  -9   1   0      755.00      773.25    281.95 o   0.51211
  -8   1   0       18.84        1.53     57.29 o   0.45430
  -7   1   0     1948.57     1942.84    149.05 o   0.39655
  -6   1   0      300.27      310.40     71.92 o   0.33888
  -5   1   0     2921.73     2932.25    143.10 o   0.28135
  -4   1   0     1060.32     1121.15     86.34 o   0.22406
  -3   1   0      184.17      187.91     39.82 o   0.16726
  -2   1   0        8.67       17.45     20.47 o   0.11169
  -1   1   0    17571.55    17465.52    176.50 o   0.06084
   0   1   0     8672.43     8142.28     97.41 o   0.04069
  -1  -1   0     8323.55     8107.79    165.88 o   0.07961
   2   1   0     5189.33     5079.79    120.01 o   0.13322
   3   1   0      366.11      314.24     48.19 o   0.18943
   4   1   0     1455.45     1411.05     94.77 o   0.24647
   5   1   0      570.29      649.09     82.77 o   0.30388
   6   1   0      536.36      562.53     89.53 o   0.36147
  -7  -1   0      854.22      899.96    161.81 o   0.41918
  -8  -1   0     1634.39     1375.64    336.75 o   0.47695
  -9  -1   0     1552.49     1965.32    443.67 o   0.53478
 -10  -1   0       19.77        2.01    152.16 o   0.59263
 -11   2   0       13.17       48.60    168.04 o   0.62019
 -10   2   0       37.04      127.93    169.77 o   0.56270
  -9   2   0       21.09       48.71    133.32 o   0.50533
  -8   2   0      514.45      528.77    103.90 o   0.44812
  -7   2   0     2298.28     2338.25    164.77 o   0.39114
  -6   2   0     1209.42     1193.34    119.85 o   0.33451
  -5   2   0     6682.81     6503.13    211.49 o   0.27845
  -4   2   0     1043.47     1166.13     96.27 o   0.22338
  -3   2   0      300.07      321.66     51.45 o   0.17026
  -2   2   0    12268.76    12816.26    209.31 o   0.12168
  -1   2   0      253.70      253.74     34.14 o   0.08574
   0   2   0     5937.58     5902.83    116.74 o   0.08139
  -1  -2   0    10062.76    10567.95    175.65 o   0.11236
  -2  -2   0    17737.47    17528.54    347.89 o   0.15922
   3   2   0     2975.17     2900.68    116.28 o   0.21168
   4   2   0     5732.93     6114.18    186.74 o   0.26644
   5   2   0      263.92      266.47     62.23 o   0.32234
   6   2   0       20.49       31.66     45.62 o   0.37887
  -7  -2   0      524.43      521.05    133.84 o   0.43578
  -8  -2   0      884.39     1005.65    296.27 o   0.49295
  -9  -2   0      673.41      444.55    230.50 o   0.55029
 -10  -2   0      576.14      548.53    276.12 o   0.60776
 -11   3   0      283.04      219.17    226.98 o   0.61515
 -10   3   0       61.34        0.00    111.82 o   0.55833
  -9   3   0      414.73      427.75    229.23 o   0.50177
  -8   3   0     1395.18     1386.47    154.91 o   0.44558
  -7   3   0      731.71      894.46    122.11 o   0.38993
  -6   3   0     2136.62     2111.24    163.52 o   0.33507
  -5   3   0    10001.25    10123.40    272.73 o   0.28147
  -4   3   0       28.53       21.44     33.04 o   0.23001
  -3   3   0      362.60      259.76     52.80 o   0.18252
  -2   3   0     1913.74     1933.38     95.91 o   0.14300
  -1   3   0     2317.32     2308.71     95.76 o   0.11964
   0   3   0      137.36      139.44     34.23 o   0.12208
  -1  -3   0     1317.12     1427.04     79.68 o   0.14907
  -2  -3   0     8346.72     7978.24    262.98 o   0.19044
   3   3   0    11017.34    11633.69    247.15 o   0.23884
   4   3   0     3346.55     3109.31    142.48 o   0.29076
   5   3   0      230.23      213.67     59.47 o   0.34463
  -6  -3   0     1641.19     1523.40    199.02 o   0.39966
  -7  -3   0       39.97       11.92     53.12 o   0.45543
  -8  -3   0      791.39      536.51    236.55 o   0.51169
  -9  -3   0        3.67       39.40    143.12 o   0.56830
 -10  -3   0      174.24      265.11    260.36 o   0.62516
 -11   4   0      204.36      198.55    212.97 o   0.61278
 -10   4   0      569.95      393.36    227.67 o   0.55690
  -9   4   0       88.12       59.80    121.63 o   0.50150
  -8   4   0      110.02      136.60     70.04 o   0.44676
  -7   4   0      417.14      450.46     95.80 o   0.39295
  -6   4   0      678.68      625.65    100.92 o   0.34052
  -5   4   0     3086.48     3144.38    163.28 o   0.29021
  -4   4   0       66.85      145.63     48.14 o   0.24336
  -3   4   0     2909.11     2525.32    126.58 o   0.20236
  -2   4   0      427.78      442.28     63.78 o   0.17148
  -1   4   0      679.90      665.24     69.54 o   0.15680
   0   4   0       46.08       47.38     30.50 o   0.16278
  -1  -4   0     1206.59     1153.59     85.08 o   0.18744
  -2  -4   0      137.56      234.22     68.89 o   0.22472
  -3  -4   0     3289.59     2776.92    190.16 o   0.26943
   4   4   0     7162.81     7198.33    226.88 o   0.31845
   5   4   0     1338.96     1262.98    122.74 o   0.37008
  -6  -4   0      775.37      717.19    156.77 o   0.42336
  -7  -4   0       61.89       55.04     78.29 o   0.47774
  -8  -4   0        5.20       25.32    109.95 o   0.53288
  -9  -4   0      257.97      119.47    154.07 o   0.58858
 -10  -4   0      480.98      538.47    288.61 o   0.64467
 -11   5   0      924.03      686.75    302.95 o   0.61311
 -10   5   0      216.15      136.45    163.30 o   0.55844
  -9   5   0      123.10      159.67     97.58 o   0.50452
  -8   5   0       12.53       47.94     52.26 o   0.45161
  -7   5   0      105.26       81.79     65.19 o   0.40010
  -6   5   0     2235.73     2149.67    162.97 o   0.35064
  -5   5   0      860.97      821.83    108.99 o   0.30420
  -4   5   0     6763.78     6781.11    230.52 o   0.26240
  -3   5   0      776.92      609.79     83.48 o   0.22781
  -2   5   0     2153.55     1978.41    114.43 o   0.20414
  -1   5   0     7517.07     7552.00    212.32 o   0.19538
   0   5   0      369.82      353.45     60.64 o   0.20347
   1   5   0      418.06      430.54     68.96 o   0.22662
  -2  -5   0        0.94       24.96     43.70 o   0.26084
  -3  -5   0     4723.69     4307.32    251.97 o   0.30241
   4   5   0      268.63      218.97     62.85 o   0.34869
   5   5   0     1908.18     1949.18    146.24 o   0.39806
  -6  -5   0      818.58      577.46    150.10 o   0.44949
  -7  -5   0       38.69      153.99    102.20 o   0.50236
  -8  -5   0       40.81        0.00    101.28 o   0.55625
  -9  -5   0       18.50       73.96    167.81 o   0.61089
 -11   6   0     2341.80     2480.15    524.25 o   0.61614
 -10   6   0      652.89      522.96    266.83 o   0.56293
  -9   6   0      999.91      986.51    194.44 o   0.51078
  -8   6   0      722.32      782.22    131.48 o   0.46002
  -7   6   0       40.71       61.15     58.50 o   0.41118
  -6   6   0      859.88      790.30    119.61 o   0.36504
  -5   6   0        2.69        3.85     36.92 o   0.32274
  -4   6   0     1654.41     1591.52    138.03 o   0.28600
  -3   6   0     2059.90     2140.68    134.77 o   0.25722
  -2   6   0     5549.23     5599.29    247.27 o   0.23927
  -1   6   0      178.59      124.15     46.78 o   0.23467
   0   6   0      495.53      411.26     71.47 o   0.24417
   1   6   0      415.50      389.12     72.76 o   0.26625
  -2  -6   0       99.27      114.52     90.69 o   0.29815
  -3  -6   0     1706.53     1565.52    195.10 o   0.33708
  -4  -6   0      232.71      211.46     91.57 o   0.38089
  -5  -6   0     3973.35     3858.29    291.56 o   0.42809
  -6  -6   0     1375.29     1370.49    223.69 o   0.47767
  -7  -6   0     1656.25     1800.87    268.76 o   0.52897
  -8  -6   0      260.57      320.36    221.57 o   0.58153
  -9  -6   0      558.45      563.12    284.06 o   0.63504
 -11   7   0      537.37      567.16    271.58 o   0.62181
 -10   7   0      104.95        0.00    107.69 o   0.57030
  -9   7   0     1434.22     1303.86    225.78 o   0.52015
  -8   7   0      219.22      241.13     83.82 o   0.47180
  -7   7   0       88.27      115.88     64.98 o   0.42588
  -6   7   0       80.12       37.49     49.93 o   0.38324
  -5   7   0      343.21      425.09    106.64 o   0.34511
  -4   7   0     3950.06     3824.29    195.16 o   0.31313
  -3   7   0     1310.25     1353.23    131.74 o   0.28937
  -2   7   0     4588.39     4377.93    196.18 o   0.27594
  -1   7   0     1588.51     1405.77    128.89 o   0.27437
   0   7   0     8107.03     7549.22    255.29 o   0.28486
   1   7   0     1083.28     1073.49    121.03 o   0.30616
   2   7   0      581.49      567.47     96.20 o   0.33624
  -3  -7   0       16.59       74.58     70.61 o   0.37297
  -4  -7   0      480.47      436.93    133.87 o   0.41458
  -5  -7   0      905.15     1097.26    207.46 o   0.45976
  -6  -7   0       59.15       44.13     84.51 o   0.50755
  -7  -7   0     1488.68     1979.29    295.86 o   0.55729
  -8  -7   0        7.80       48.43    157.48 o   0.60848
 -11   8   0      483.74      130.06    206.59 o   0.63007
 -10   8   0       52.37       14.38     83.76 o   0.58043
  -9   8   0     1025.32     1081.68    210.48 o   0.53248
  -8   8   0       76.49       84.96     70.62 o   0.48672
  -7   8   0     1459.11     1559.59    176.29 o   0.44383
  -6   8   0       17.92       24.37     47.22 o   0.40472
  -5   8   0      283.14      226.49     72.84 o   0.37060
  -4   8   0      343.82      331.60     80.01 o   0.34296
  -3   8   0     1230.41     1143.29    133.86 o   0.32345
  -2   8   0     1301.08     1126.09    130.84 o   0.31360
  -1   8   0       46.13       30.59     43.94 o   0.31433
   0   8   0     4761.20     4438.28    212.91 o   0.32555
   1   8   0      742.66      814.71    116.33 o   0.34626
   2   8   0      587.11      584.44    104.90 o   0.37488
   3   8   0        1.62        0.80     63.64 o   0.40975
  -4  -8   0      299.50      337.54    121.77 o   0.44943
  -5  -8   0      869.93      845.26    193.81 o   0.49276
  -6  -8   0       39.63       32.50     92.36 o   0.53885
  -7  -8   0      809.52     1032.66    237.55 o   0.58706
  -8  -8   0       35.62       76.61    213.78 o   0.63690
 -11   9   0      133.03      183.88    202.96 o   0.64081
 -10   9   0       41.29       44.58     82.13 o   0.59318
  -9   9   0     1284.88     1297.80    237.11 o   0.54756
  -8   9   0       50.74       71.02     66.01 o   0.50448
  -7   9   0     2384.50     2326.82    213.17 o   0.46466
  -6   9   0        1.30       38.95     51.67 o   0.42900
  -5   9   0     1301.78     1302.71    155.61 o   0.39863
  -4   9   0      275.94      258.04     79.58 o   0.37483
  -3   9   0       43.75        5.35     40.39 o   0.35891
  -2   9   0     2841.29     2950.57    187.39 o   0.35194
  -1   9   0      137.91       90.62     55.23 o   0.35445
   0   9   0     7897.11     7646.08    297.48 o   0.36625
   1   9   0       33.06       28.08     46.81 o   0.38648
   2   9   0      660.41      496.65    136.31 o   0.41391
   3   9   0      965.00      979.73    186.43 o   0.44722
   4   9   0      396.99      248.90    112.93 o   0.48520
  -5  -9   0       27.60       60.47    142.57 o   0.52684
  -6  -9   0       34.57      168.90    114.34 o   0.57133
  -7  -9   0       87.10      140.31    134.79 o   0.61807
 -10  10   0      151.33       53.17    100.90 o   0.60840
  -9  10   0       57.93       53.36     94.95 o   0.56517
  -8  10   0      255.10      357.37    106.96 o   0.52480
  -7  10   0     1166.88     1177.26    167.74 o   0.48800
  -6  10   0      231.22      212.11     83.34 o   0.45563
  -5  10   0     3825.40     3809.32    232.36 o   0.42870
  -4  10   0      471.77      434.37    101.07 o   0.40828
  -3  10   0      422.70      429.66     99.27 o   0.39538
  -2  10   0      540.77      458.32    102.97 o   0.39076
  -1  10   0     3249.93     3111.69    203.68 o   0.39469
   0  10   0      280.11      349.59     92.43 o   0.40694
   1  10   0     1362.49     1114.94    155.37 o   0.42679
   2  10   0     2292.89     2188.29    267.45 o   0.45324
   3  10   0      176.38      228.95    110.24 o   0.48521
   4  10   0     1773.99     1460.92    245.97 o   0.52168
   5  10   0      180.25      107.98    117.52 o   0.56179
   6  10   0       87.02      115.16    141.04 o   0.60481
 -10  11   0        4.72       55.60     99.37 o   0.62589
  -9  11   0      214.59      178.38    110.50 o   0.58509
  -8  11   0      851.55      874.62    155.09 o   0.54740
  -7  11   0      534.61      666.24    135.74 o   0.51351
  -6  11   0      681.46      662.22    130.40 o   0.48422
  -5  11   0     3060.60     2667.36    221.33 o   0.46040
  -4  11   0        9.44        0.00     48.87 o   0.44294
  -3  11   0      344.94      293.13     96.37 o   0.43261
  -2  11   0      231.08      142.06     71.27 o   0.42992
  -1  11   0      443.49      562.32    116.36 o   0.43502
   0  11   0     2502.25     2543.35    224.82 o   0.44764
   1  11   0      863.79      891.93    148.65 o   0.46717
   2  11   0     1504.21     1450.59    237.85 o   0.49278
   3  11   0      855.36      823.44    194.57 o   0.52360
   4  11   0     1512.51     1928.54    301.97 o   0.55875
   5  11   0      452.21      484.07    191.33 o   0.59748
   6  11   0        0.86       14.17    147.18 o   0.63913
 -10  12   0       17.28        2.11    106.37 o   0.64548
  -9  12   0       52.28       30.60     93.26 o   0.60709
  -8  12   0      158.55      178.13     96.92 o   0.57200
  -7  12   0      150.13       74.10     80.87 o   0.54088
  -6  12   0     1020.42     1009.78    163.81 o   0.51443
  -5  12   0      661.40      581.16    126.74 o   0.49342
  -4  12   0     1034.41     1046.84    160.95 o   0.47855
  -3  12   0     1655.72     1427.27    184.95 o   0.47041
  -2  12   0      167.76      125.66     89.22 o   0.46934
  -1  12   0     1716.53     1619.95    198.85 o   0.47541
   0  12   0       24.61        0.00     52.83 o   0.48833
   1  12   0      408.71      297.56    100.19 o   0.50759
   2  12   0      315.82      248.39    129.73 o   0.53250
   3  12   0      435.98      487.17    174.97 o   0.56232
   4  12   0     1259.37     1125.19    246.08 o   0.59629
   5  12   0       48.70       19.03    119.42 o   0.63377
  -9  13   0       52.12       88.88    110.95 o   0.63094
  -8  13   0      139.71      111.66     82.01 o   0.59837
  -7  13   0        7.45       38.76     67.03 o   0.56985
  -6  13   0     1042.21     1044.38    172.34 o   0.54602
  -5  13   0      124.70      113.86     81.31 o   0.52751
  -4  13   0     1078.98      967.95    163.91 o   0.51491
  -3  13   0      133.81      216.25     89.78 o   0.50865
  -2  13   0     1980.50     1911.29    222.79 o   0.50897
  -1  13   0      622.72      659.16    144.69 o   0.51584
   0  13   0        6.92       39.31     68.97 o   0.52902
   1  13   0      831.75      991.09    175.93 o   0.54806
   2  13   0       26.40       30.74     92.02 o   0.57236
   3  13   0      927.04      824.36    215.46 o   0.60129
   4  13   0      497.02      519.43    195.91 o   0.63422
  -8  14   0       20.00        6.96     79.53 o   0.62627
  -7  14   0       62.58       45.92     78.88 o   0.60017
  -6  14   0      215.99      231.29     99.90 o   0.57874
  -5  14   0       58.78       48.42     76.03 o   0.56249
  -4  14   0      848.79      837.38    158.98 o   0.55188
  -3  14   0      186.43      247.82     99.28 o   0.54725
  -2  14   0      348.08      306.80    109.45 o   0.54875
  -1  14   0     1088.75     1095.78    187.18 o   0.55632
   0  14   0        5.77       43.34     80.92 o   0.56972
   1  14   0      194.79      273.73    112.82 o   0.58856
   2  14   0       25.62       84.15    129.69 o   0.61233
   3  14   0      490.94      527.72    200.28 o   0.64049
  -7  15   0       22.79       11.67    106.60 o   0.63167
  -6  15   0       25.77       24.19     76.66 o   0.61241
  -5  15   0       38.86       30.61     82.51 o   0.59818
  -4  15   0     1004.73     1088.84    232.54 o   0.58934
  -3  15   0      302.13      298.02    117.67 o   0.58613
  -2  15   0      740.88      822.64    168.95 o   0.58865
  -1  15   0      103.20      191.80    134.10 o   0.59682
   0  15   0      370.74      583.51    154.88 o   0.61041
   1  15   0       66.22       73.85    127.90 o   0.62908
  -6  16   0        1.69      115.59    124.12 o   0.64690
  -5  16   0        0.12       57.87    116.06 o   0.63448
  -4  16   0      265.19      265.92    163.70 o   0.62721
  -3  16   0      367.77      489.28    143.60 o   0.62525
  -2  16   0      671.81      830.34    183.60 o   0.62866
  -1  16   0       46.47       17.77     99.28 o   0.63735
   0 -16   1      326.50      125.94    147.44 o   0.64218
   1 -16   1      656.25      594.24    209.32 o   0.62906
   2 -16   1      406.81      535.64    199.90 o   0.62109
   3 -16   1        2.84        0.00    102.82 o   0.61849
   4 -16   1      226.13       77.88    112.47 o   0.62131
   5 -16   1       92.40       94.35    128.15 o   0.62949
   6 -16   1       61.71       32.04    123.40 o   0.64281
  -2 -15   1        0.88       44.64    123.46 o   0.64245
  -1 -15   1      447.29      523.23    181.37 o   0.61962
   0 -15   1       80.85       98.59    113.43 o   0.60153
   1 -15   1      816.69      986.32    187.26 o   0.58862
   2 -15   1       30.79       29.69     83.72 o   0.58123
   3 -15   1     1272.09     1601.45    224.71 o   0.57959
   4 -15   1      621.09      684.43    153.63 o   0.58373
   5 -15   1      115.28      223.92    136.63 o   0.59354
   6 -15   1       31.15        3.35     86.23 o   0.60874
   7 -15   1      102.34      108.81    123.79 o   0.62894
  -3 -14   1       76.59      159.58    144.09 o   0.63015
  -2 -14   1       32.44        0.00    100.06 o   0.60238
  -1 -14   1       26.65       76.97     98.18 o   0.57910
   0 -14   1      405.78      347.86    122.60 o   0.56088
   1 -14   1      728.11      771.80    157.83 o   0.54822
   2 -14   1       29.78       60.27     73.64 o   0.54150
   3 -14   1     1050.27      993.49    173.87 o   0.54095
   4 -14   1      290.58      369.66    116.99 o   0.54660
   5 -14   1       77.05      173.97     92.98 o   0.55824
   6 -14   1       84.61       67.98     84.01 o   0.57552
   7 -14   1      178.11      150.98     94.35 o   0.59795
   8 -14   1      151.02      177.33    128.25 o   0.62497
  -4 -13   1     1194.60     1502.25    294.13 o   0.62357
  -3 -13   1       82.44       93.93    129.87 o   0.59093
  -2 -13   1      546.96      664.70    190.93 o   0.56240
  -1 -13   1       13.65       45.20     70.78 o   0.53862
   0 -13   1      857.92     1001.91    172.39 o   0.52024
   1 -13   1      624.80      807.93    184.50 o   0.50786
   2 -13   1        2.12        7.85     63.98 o   0.50192
   3 -13   1     1492.92     1540.36    198.50 o   0.50264
   4 -13   1      571.64      538.81    128.04 o   0.51000
   5 -13   1     1636.81     1505.71    201.02 o   0.52372
   6 -13   1       13.70       19.47     58.57 o   0.54332
   7 -13   1      253.51      343.53    116.94 o   0.56818
   8 -13   1       31.95       30.22     75.97 o   0.59766
   9 -13   1        2.31       33.79    105.14 o   0.63110
  -5 -12   1      241.61      119.98    149.46 o   0.62289
  -4 -12   1     1379.38     1396.31    267.33 o   0.58561
  -3 -12   1      107.45      245.54    129.54 o   0.55193
  -2 -12   1     1247.19     1161.29    223.43 o   0.52252
  -1 -12   1      723.32      773.99    144.02 o   0.49816
   0 -12   1      216.15      188.27     87.51 o   0.47961
   1 -12   1      763.47      790.97    141.87 o   0.46757
   2 -12   1       99.59      132.36     79.49 o   0.46253
   3 -12   1     3568.85     3434.82    241.79 o   0.46474
   4 -12   1       88.12       55.45     65.82 o   0.47408
   5 -12   1      747.71      802.09    145.27 o   0.49016
   6 -12   1       12.00       48.68     63.92 o   0.51233
   7 -12   1     1370.54     1361.78    188.80 o   0.53985
   8 -12   1       59.38       69.69     72.13 o   0.57194
   9 -12   1        9.68       32.52     83.18 o   0.60789
  10 -12   1      390.26      423.15    185.45 o   0.64705
  -6 -11   1       17.34       37.22    126.72 o   0.62813
  -5 -11   1       67.16      145.21    123.27 o   0.58659
  -4 -11   1     2250.28     2167.94    305.37 o   0.54805
  -3 -11   1      484.36      340.85    129.80 o   0.51318
  -2 -11   1     2211.36     2175.04    276.10 o   0.48279
  -1 -11   1      734.98      621.37    127.49 o   0.45775
   0 -11   1       12.81       27.51     60.49 o   0.43899
   1 -11   1      417.52      479.83    109.86 o   0.42735
   2 -11   1      344.74      337.13     92.42 o   0.42339
   3 -11   1      731.95      830.92    135.39 o   0.42735
   4 -11   1      309.79      255.91     86.44 o   0.43899
   5 -11   1     1253.48     1221.27    165.77 o   0.45775
   6 -11   1      744.55      734.93    134.10 o   0.48278
   7 -11   1     2146.78     1997.25    216.89 o   0.51318
   8 -11   1       11.11       10.39     58.79 o   0.54805
   9 -11   1        4.57       27.03     91.15 o   0.58659
  10 -11   1       81.18      104.75    113.37 o   0.62812
  -6 -10   1       75.77      175.54    135.75 o   0.59383
  -5 -10   1      539.98      523.24    175.70 o   0.55090
  -4 -10   1      147.36      188.21    114.15 o   0.51096
  -3 -10   1      495.49      480.55    138.79 o   0.47476
  -2 -10   1     2219.14     2047.60    253.22 o   0.44322
  -1 -10   1      311.88      313.37     87.75 o   0.41739
   0 -10   1     2546.66     2428.04    194.68 o   0.39839
   1 -10   1        0.82        4.86     44.02 o   0.38723
   2 -10   1       87.17       73.46     54.87 o   0.38458
   3 -10   1      163.42      150.60     68.61 o   0.39062
   4 -10   1      616.35      633.33    115.83 o   0.40496
   5 -10   1     1123.15     1093.45    150.95 o   0.42676
   6 -10   1      748.25      670.88    126.48 o   0.45496
   7 -10   1     2353.76     2320.54    224.74 o   0.48845
   8 -10   1       93.70       59.57     72.64 o   0.52622
   9 -10   1     2216.00     2172.86    303.09 o   0.56741
  10 -10   1      169.89       79.24     99.55 o   0.61133
  -7  -9   1      717.53      811.18    220.48 o   0.60711
  -6  -9   1        0.18        5.89     78.83 o   0.56039
  -5  -9   1        1.16        7.75     78.38 o   0.51596
  -4  -9   1      608.01      678.36    165.26 o   0.47447
  -3  -9   1       99.91      160.18     93.28 o   0.43676
  -2  -9   1     1570.72     1584.58    212.98 o   0.40388
  -1  -9   1     2378.81     2242.73    178.89 o   0.37711
   0  -9   1     5296.38     5167.43    240.97 o   0.35781
   1  -9   1        3.54       16.24     38.34 o   0.34724
   2  -9   1     1897.85     1776.71    162.97 o   0.34619
   3  -9   1      977.54      935.71    128.83 o   0.35475
   4  -9   1     3310.94     3304.62    200.19 o   0.37226
   5  -9   1      832.50      768.29    125.25 o   0.39753
   6  -9   1     3506.64     3457.33    219.11 o   0.42920
   7  -9   1     1017.51     1111.08    157.64 o   0.46597
   8  -9   1      751.09      882.11    147.57 o   0.50672
   9  -9   1     1772.43     1696.24    266.01 o   0.55057
  10  -9   1       49.35       68.49     95.24 o   0.59684
 -11   9  -1       12.60      114.54    225.83 o   0.64501
  -8  -8   1       55.02        0.00    140.01 o   0.62605
  -7  -8   1      235.74      341.48    157.26 o   0.57618
  -6  -8   1        0.88       53.08    104.06 o   0.52797
  -5  -8   1      345.90      370.46    137.88 o   0.48192
  -4  -8   1        1.61       15.95     63.61 o   0.43872
  -3  -8   1      134.93       42.67     71.58 o   0.39929
  -2  -8   1     1059.53      900.73    158.38 o   0.36484
  -1  -8   1     2714.40     2880.52    175.05 o   0.33693
   0  -8   1     1567.64     1362.09    137.39 o   0.31726
   1  -8   1     4595.16     4378.40    204.62 o   0.30744
   2  -8   1     2161.56     2029.84    151.30 o   0.30840
   3  -8   1       16.45       25.69     41.63 o   0.32004
   4  -8   1      417.58      332.52     82.47 o   0.34128
   5  -8   1        0.73       11.22     39.65 o   0.37047
   6  -8   1      133.53      131.31     61.35 o   0.40589
   7  -8   1     3711.88     3534.86    224.57 o   0.44607
   8  -8   1     1762.65     1790.14    197.39 o   0.48983
   9  -8   1      824.91      992.27    201.62 o   0.53630
 -10   8  -1      600.96      605.35    255.62 o   0.58483
 -11   8  -1      286.43      547.30    262.28 o   0.63495
  -8  -7   1      764.56     1190.95    380.89 o   0.59777
  -7  -7   1      754.35      813.14    192.52 o   0.54652
  -6  -7   1     1195.15     1347.33    227.20 o   0.49677
  -5  -7   1     1057.92     1163.36    206.06 o   0.44899
  -4  -7   1      477.12      364.25    121.69 o   0.40390
  -3  -7   1      477.28      490.93    122.37 o   0.36251
  -2  -7   1      235.26      208.91     81.17 o   0.32621
  -1  -7   1      735.50      632.15     95.21 o   0.29688
   0  -7   1     3736.04     3343.28    168.57 o   0.27675
   1  -7   1     8982.54     8756.07    264.49 o   0.26791
   2  -7   1     2188.98     2059.99    133.77 o   0.27145
   3  -7   1     2478.06     2409.99    149.12 o   0.28691
   4  -7   1      304.92      326.76     75.75 o   0.31254
   5  -7   1        7.69       13.81     41.84 o   0.34609
   6  -7   1     1051.48     1062.44    139.07 o   0.38548
   7  -7   1        0.76       38.86     51.40 o   0.42912
   8  -7   1      649.31      731.67    130.16 o   0.47583
   9  -7   1      155.30      263.72    111.86 o   0.52480
 -10   7  -1      768.36      400.84    216.38 o   0.57546
 -11   7  -1      785.11      508.08    282.57 o   0.62738
  -9  -6   1      118.04       78.11    170.47 o   0.62456
  -8  -6   1      673.30      955.18    316.42 o   0.57099
  -7  -6   1       68.89       85.43     87.34 o   0.51837
  -6  -6   1     1414.63     1366.30    216.96 o   0.46703
  -5  -6   1      619.92      684.64    109.78 o   0.41743
  -4  -6   1     1273.48     1201.35    179.50 o   0.37029
  -3  -6   1      731.28      711.14    136.51 o   0.32666
  -2  -6   1       79.74       65.70     53.87 o   0.28814
  -1  -6   1     1938.77     1943.97    125.29 o   0.25704
   0  -6   1     1025.23     1130.47    104.96 o   0.23631
   1  -6   1     5915.40     5508.31    194.02 o   0.22878
   2  -6   1     3928.50     4135.86    171.97 o   0.23573
   3  -6   1    10231.99    10714.97    286.31 o   0.25598
   4  -6   1      959.85      863.49    108.35 o   0.28672
   5  -6   1     2768.39     3090.38    177.74 o   0.32499
   6  -6   1       94.97      126.07     61.13 o   0.36845
   7  -6   1       26.09       49.45     56.94 o   0.41547
   8  -6   1      734.00      750.47    130.33 o   0.46499
   9  -6   1       68.74      104.21     80.01 o   0.51627
 -10   6  -1     1802.41     1825.84    425.84 o   0.56884
 -11   6  -1      435.55      739.32    293.74 o   0.62238
  -9  -5   1       56.91       41.16    136.56 o   0.60064
  -8  -5   1      310.02      243.98    192.98 o   0.54593
  -7  -5   1        9.68       20.59     79.98 o   0.49198
  -6  -5   1     2252.81     2441.19    265.06 o   0.43905
  -5  -5   1      126.40      123.50     56.92 o   0.38758
  -4  -5   1     3184.86     2962.27    161.22 o   0.33823
  -3  -5   1      905.44      877.38    136.96 o   0.29208
  -2  -5   1     1116.07     1114.61    139.34 o   0.25089
  -1  -5   1     1217.30     1306.70    101.15 o   0.21751
   0  -5   1     1683.10     1823.02    106.17 o   0.19596
   1  -5   1     7469.31     7158.73    199.13 o   0.19031
   2  -5   1      352.43      414.64     67.20 o   0.20190
   3  -5   1    10923.15    10493.40    265.78 o   0.22812
   4  -5   1     1407.96     1371.25    122.93 o   0.26465
   5  -5   1      472.86      312.06     76.50 o   0.30785
   6  -5   1       79.73      112.91     56.01 o   0.35528
   7  -5   1        8.19       17.61     48.53 o   0.40547
   8  -5   1      353.90      367.08     95.78 o   0.45751
  -9   5  -1       19.12       73.69    140.18 o   0.51084
 -10   5  -1     1312.57     1428.73    396.87 o   0.56509
 -11   5  -1      225.82      135.95    207.26 o   0.62001
 -10  -4   1        8.24       81.48    187.34 o   0.63476
  -9  -4   1        2.73        0.00    136.33 o   0.57860
  -8  -4   1        2.79        6.94    112.31 o   0.52285
  -7  -4   1      551.99      534.16    144.65 o   0.46764
  -6  -4   1     2532.25     2580.92    236.67 o   0.41320
  -5  -4   1      627.19      631.71     93.00 o   0.35986
  -4  -4   1     4269.56     4173.24    177.05 o   0.30822
  -3  -4   1      217.73      132.59     57.45 o   0.25928
  -2  -4   1    11761.00    12104.24    340.56 o   0.21490
  -1  -4   1     3618.17     3651.09    138.03 o   0.17851
   0  -4   1     1210.81     1194.47     78.61 o   0.15580
   1  -4   1     3134.77     3066.77    140.00 o   0.15301
   2  -4   1      251.84      257.14     50.08 o   0.17110
   3  -4   1    22249.00    23624.38    373.82 o   0.20461
   4  -4   1      530.75      601.97     84.13 o   0.24736
   5  -4   1     4214.26     3954.28    182.63 o   0.29535
   6  -4   1        3.28       13.11     42.52 o   0.34642
   7  -4   1      401.32      408.28     92.58 o   0.39939
   8  -4   1      275.27      226.30     87.25 o   0.45358
  -9   4  -1      485.25      301.04    185.47 o   0.50862
 -10   4  -1       16.88        0.00    123.88 o   0.56425
 -11   4  -1        6.43        8.87    172.57 o   0.62032
 -10  -3   1       16.41      148.79    172.85 o   0.61557
  -9  -3   1      489.84      379.57    214.17 o   0.55866
  -8  -3   1        0.34       58.65    122.51 o   0.50200
  -7  -3   1     1417.67     1287.52    195.04 o   0.44569
  -6  -3   1     1737.66     1709.32    138.96 o   0.38988
  -5  -3   1     1222.99     1168.90    113.31 o   0.33481
  -4  -3   1     4771.08     4656.93    173.92 o   0.28092
  -3  -3   1        0.29        0.87     22.25 o   0.22904
  -2  -3   1    19549.91    19449.83    387.52 o   0.18092
  -1  -3   1      553.40      543.89     58.41 o   0.14047
   0  -3   1     9536.13     9501.85    174.28 o   0.11601
   1  -3   1    11198.58    11110.69    190.94 o   0.11796
   2  -3   1     1259.14     1296.83     79.26 o   0.14525
   3  -3   1      807.60      711.02     75.90 o   0.18710
   4  -3   1      917.91      863.73     91.63 o   0.23589
   5  -3   1     3135.85     2772.22    150.21 o   0.28811
   6  -3   1        1.83        0.00     37.88 o   0.34220
   7  -3   1     2806.08     2866.73    183.27 o   0.39740
  -8   3  -1      132.26      143.03     88.75 o   0.45329
  -9   3  -1       50.71        0.00     99.34 o   0.50965
 -10   3  -1      112.89        0.00    155.26 o   0.56635
 -11   3  -1      535.80      569.23    288.03 o   0.62328
 -10  -2   1       12.78        0.00    151.54 o   0.59853
  -9  -2   1      767.67      677.74    289.08 o   0.54105
  -8  -2   1      112.58      115.47    135.42 o   0.48369
  -7  -2   1      752.46      749.96    147.25 o   0.42651
  -6  -2   1        2.55        0.00     35.76 o   0.36958
  -5  -2   1     4837.55     5004.01    189.70 o   0.31305
  -4  -2   1    10424.16    10757.98    247.65 o   0.25717
  -3  -2   1     1199.53     1153.81     79.95 o   0.20249
  -2  -2   1     6428.02     6047.06    191.45 o   0.15030
  -1  -2   1    12467.38    13006.57    238.58 o   0.10445
   0  -2   1      253.65      309.60     30.63 o   0.07717
   1  -2   1       13.98       23.59     18.45 o   0.08792
   2  -2   1      298.50      322.54     46.50 o   0.12740
   3  -2   1        5.40        9.93     25.99 o   0.17737
   4  -2   1     3657.07     3650.68    149.20 o   0.23112
   5  -2   1     7277.08     7444.14    230.86 o   0.28653
   6  -2   1     3486.25     3481.35    176.78 o   0.34280
   7  -2   1     4764.16     4907.53    225.63 o   0.39956
  -8   2  -1       42.77        0.00     55.48 o   0.45663
  -9   2  -1      386.19      461.99    223.15 o   0.51391
 -10   2  -1       13.64        0.00    108.79 o   0.57134
 -11   2  -1        3.49        0.00    187.00 o   0.62887
 -11  -1   1     1089.27     1100.88    408.86 o   0.64169
 -10  -1   1       95.87      102.03    155.38 o   0.58383
  -9  -1   1      747.37      587.76    246.91 o   0.52600
  -8  -1   1     2417.76     2184.89    422.39 o   0.46821
  -7  -1   1      703.27      653.22    102.96 o   0.41048
  -6  -1   1       93.60       77.79     46.99 o   0.35283
  -5  -1   1     2922.80     2895.92    141.58 o   0.29533
  -4  -1   1      583.40      602.41     71.35 o   0.23806
  -3  -1   1       29.06       35.36     26.78 o   0.18126
  -2  -1   1    23238.17    23528.22    255.86 o   0.12555
  -1  -1   1     1624.38     1489.89     63.73 o   0.07349
   0  -1   1     3239.14     3116.39     75.39 o   0.04201
   1  -1   1     2881.61     2805.49     70.15 o   0.06969
   2  -1   1      699.72      638.57     52.67 o   0.12114
   3  -1   1        4.67        2.36     23.39 o   0.17670
   4  -1   1      195.84      131.73     43.53 o   0.23345
   5  -1   1     1640.07     1588.50    113.11 o   0.29069
   6  -1   1     1532.97     1620.81    130.99 o   0.34818
   7  -1   1     3784.02     3791.31    198.80 o   0.40581
  -8   1  -1        5.33       18.10     63.80 o   0.46354
  -9   1  -1      999.77      973.05    311.68 o   0.52133
 -10   1  -1       17.73        0.00     97.44 o   0.57916
 -11   1  -1      117.25        0.00    150.29 o   0.63702
 -11   0   1      261.52       35.98    187.04 o   0.62960
 -10   0   1     1108.14     1276.16    382.67 o   0.57166
  -9   0   1     1076.87     1181.71    334.21 o   0.51374
  -8   0   1     1341.69     1468.64    351.73 o   0.45585
  -7   0   1     1623.57     1535.05    141.05 o   0.39798
  -6   0   1       58.54       41.09     41.34 o   0.34015
  -5   0   1       49.36       50.71     37.18 o   0.28240
  -4   0   1       37.94       46.05     31.94 o   0.22477
  -3   0   1    10230.78    10473.83    220.26 o   0.16739
  -2   0   1     2137.99     2267.76     73.78 o   0.11067
   1   0  -1     4982.51     4822.93    149.74 o   0.05660
   0   0  -1     7447.62        4.41      9.02 o   0.02976
   1   0   1     3605.24     3888.44     76.60 o   0.07277
   2   0   1     7406.04     7386.90    136.33 o   0.12819
   3   0   1      125.28      182.75     37.59 o   0.18520
   4   0   1     3469.92     3403.67    134.03 o   0.24268
   5   0   1      163.90      150.46     48.32 o   0.30035
   6   0   1     3626.32     3552.47    172.14 o   0.35813
  -7   0  -1     2257.53     2201.52    233.43 o   0.41597
  -8   0  -1      726.27      777.22    166.37 o   0.47385
  -9   0  -1      952.64     1215.18    349.61 o   0.53176
 -10   0  -1      274.70      209.16    186.40 o   0.58968
 -11   0  -1      116.24      135.26    199.66 o   0.64762
 -11   1   1       12.50      129.50    205.50 o   0.61994
 -10   1   1      491.26      440.20    234.62 o   0.56218
  -9   1   1      958.52      874.83    301.69 o   0.50448
  -8   1   1      520.46      497.60    130.56 o   0.44686
  -7   1   1     1388.32     1433.22    138.39 o   0.38935
  -6   1   1     1138.24     1116.83    111.02 o   0.33200
  -5   1   1     3005.81     2949.83    139.50 o   0.27494
  -4   1   1      407.14      406.82     59.30 o   0.21836
  -3   1   1     1519.05     1575.02     79.33 o   0.16278
  -2   1   1    12055.58    12563.65    178.93 o   0.10975
  -1   1   1    13277.27    12693.25    151.85 o   0.06571
   0   1   1       21.09       27.98     12.68 o   0.05761
  -1  -1  -1     6477.75     6746.46    173.41 o   0.09512
   2   1   1     7383.72     7561.87    138.99 o   0.14664
   3   1   1      437.57      471.01     53.47 o   0.20171
   4   1   1      237.63      230.88     47.36 o   0.25807
   5   1   1        2.43       20.46     34.71 o   0.31502
   6   1   1      468.50      524.22     85.11 o   0.37229
  -7  -1  -1     1412.71     1295.12    196.68 o   0.42976
  -8  -1  -1     3328.59     3030.46    283.91 o   0.48736
  -9  -1  -1     1190.59     1104.05    340.77 o   0.54504
 -10  -1  -1      478.92      333.56    261.14 o   0.60278
 -11   2   1       17.43        8.92    146.96 o   0.61283
 -10   2   1      380.27      386.87    222.33 o   0.55553
  -9   2   1      219.36      227.29    159.87 o   0.49838
  -8   2   1     1754.18     1913.16    231.37 o   0.44145
  -7   2   1      774.90      834.28    111.90 o   0.38485
  -6   2   1     6093.99     5993.11    218.56 o   0.32873
  -5   2   1      484.81      344.07     66.97 o   0.27339
  -4   2   1     2072.41     1951.98    106.09 o   0.21944
  -3   2   1       76.49      122.95     36.34 o   0.16819
  -2   2   1     3511.07     3398.44    108.98 o   0.12310
  -1   2   1       47.82       40.47     22.13 o   0.09351
   0   2   1     2019.29     1968.47     90.35 o   0.09520
  -1  -2  -1     3166.48     3146.35     98.48 o   0.12693
  -2  -2  -1     2332.75     2057.51    133.95 o   0.17287
   3   2   1      938.63      879.31     70.73 o   0.22447
   4   2   1      703.72      548.45     67.91 o   0.27860
   5   2   1        4.80        9.31     32.34 o   0.33403
  -6  -2  -1      500.02      517.99    129.19 o   0.39020
  -7  -2  -1      751.16      746.78    162.21 o   0.44684
  -8  -2  -1       29.60       35.73     92.33 o   0.50379
  -9  -2  -1       88.82       15.35    133.41 o   0.56096
 -10  -2  -1      453.02      475.10    281.13 o   0.61828
 -11   3   1      294.23      193.93    207.80 o   0.60838
 -10   3   1      199.53      225.34    189.23 o   0.55180
  -9   3   1       17.44       31.85    147.84 o   0.49555
  -8   3   1     1339.85     1223.11    198.14 o   0.43976
  -7   3   1        3.74        8.05     42.08 o   0.38462
  -6   3   1     2143.97     1939.44    138.00 o   0.33047
  -5   3   1      143.46       92.02     46.30 o   0.27786
  -4   3   1     7047.06     7282.82    210.69 o   0.22789
  -3   3   1     5667.28     5541.66    169.50 o   0.18273
  -2   3   1       96.25       96.26     33.76 o   0.14688
  -1   3   1      307.60      297.65     49.37 o   0.12839
   0   3   1    10680.63    10989.39    207.48 o   0.13461
  -1  -3  -1     4060.16     3617.53    124.77 o   0.16275
  -2  -3  -1      148.73      153.03     58.17 o   0.20391
   3   3   1     7595.46     7441.66    194.14 o   0.25179
   4   3   1     1248.29     1134.33     92.99 o   0.30323
   5   3   1     2899.48     2769.80    145.32 o   0.35668
  -6  -3  -1      318.38      318.71    106.97 o   0.41137
  -7  -3  -1     1765.35     1516.85    227.98 o   0.46686
  -8  -3  -1      258.90       59.23    100.63 o   0.52289
  -9  -3  -1       37.77       57.96    154.92 o   0.57931
 -10  -3  -1     1067.33     1240.41    411.78 o   0.63601
 -11   4   1        8.69        0.00    135.01 o   0.60662
 -10   4   1        9.93       42.25    138.61 o   0.55106
  -9   4   1        0.98        5.42     72.29 o   0.49606
  -8   4   1     1149.75     1159.32    193.33 o   0.44183
  -7   4   1        1.50        6.78     45.74 o   0.38869
  -6   4   1     6178.42     6193.31    276.95 o   0.33715
  -5   4   1       26.34       16.64     36.52 o   0.28807
  -4   4   1     8045.22     8107.52    237.46 o   0.24296
  -3   4   1     1922.46     1806.59    108.70 o   0.20446
  -2   4   1     6631.79     6527.64    225.25 o   0.17693
  -1   4   1     4653.17     4680.91    190.42 o   0.16593
   0   4   1     1199.65     1240.99     87.86 o   0.17461
   1   4   1     1557.78     1465.88     92.84 o   0.20043
  -2  -4  -1     1324.37     1552.41    149.33 o   0.23787
  -3  -4  -1     1139.24      971.40    144.11 o   0.28235
   4   4   1      492.54      511.13     77.10 o   0.33104
  -5  -4  -1     1898.16     1737.83    215.59 o   0.38234
  -6  -4  -1      474.37      413.18    123.24 o   0.43532
  -7  -4  -1      462.91      516.23    149.83 o   0.48944
  -8  -4  -1       56.22        0.00    124.19 o   0.54436
  -9  -4  -1        9.42      163.97    179.12 o   0.59986
 -11   5   1      972.53     1121.20    376.25 o   0.60759
 -10   5   1       54.02       41.25    138.58 o   0.55332
  -9   5   1       29.19       23.76     73.12 o   0.49989
  -8   5   1       92.85       86.76     75.11 o   0.44760
  -7   5   1      963.30     1021.88    132.50 o   0.39690
  -6   5   1     3574.86     3389.14    186.43 o   0.34848
  -5   5   1      360.07      395.20     81.39 o   0.30344
  -4   5   1     5490.38     5385.30    206.31 o   0.26351
  -3   5   1      962.75      874.37     97.33 o   0.23137
  -2   5   1     2363.78     2211.20    124.88 o   0.21060
  -1   5   1     3658.22     3810.32    157.45 o   0.20469
   0   5   1      241.63      198.85     50.46 o   0.21488
   1   5   1      973.29      880.30     94.09 o   0.23911
  -2  -5  -1       48.93       16.12     30.72 o   0.27368
  -3  -5  -1     5043.95     5090.66    285.17 o   0.31521
   4   5   1      348.56      372.68     74.74 o   0.36131
  -5  -5  -1     3100.30     3190.21    277.57 o   0.41043
  -6  -5  -1        1.32       24.22     75.53 o   0.46162
  -7  -5  -1      765.67      732.37    181.89 o   0.51426
  -8  -5  -1       22.81      322.37    186.11 o   0.56794
  -9  -5  -1       18.87        0.00    137.46 o   0.62240
 -11   6   1      859.27      972.99    347.79 o   0.61128
 -10   6   1       14.69        0.00     71.85 o   0.55855
  -9   6   1      456.39      613.45    157.48 o   0.50697
  -8   6   1       67.33       57.63     59.56 o   0.45694
  -7   6   1      189.28      153.70     68.52 o   0.40902
  -6   6   1     2182.10     2066.58    167.14 o   0.36404
  -5   6   1     1596.85     1632.21    148.83 o   0.32323
  -4   6   1     8923.24     8972.11    280.17 o   0.28837
  -3   6   1      602.93      591.84     89.71 o   0.26186
  -2   6   1     8296.41     8236.68    253.33 o   0.24639
  -1   6   1      192.15      209.53     56.40 o   0.24407
   0   6   1      185.00      132.87     48.17 o   0.25527
   1   6   1      650.35      704.63     94.50 o   0.27836
   2   6   1      547.32      526.00     88.20 o   0.31070
  -3  -6  -1      187.44      141.97     76.81 o   0.34972
  -4  -6  -1     1080.00     1071.13    185.48 o   0.39346
  -5  -6  -1     1713.77     1547.23    231.73 o   0.44050
  -6  -6  -1       67.94      116.30    111.92 o   0.48990
  -7  -6  -1     1277.60     1310.02    242.51 o   0.54100
  -8  -6  -1      255.57      230.42    203.50 o   0.59338
  -9  -6  -1      298.21      642.31    291.31 o   0.64671
 -11   7   1      457.67      571.28    267.34 o   0.61763
 -10   7   1      152.27       99.87    104.86 o   0.56666
  -9   7   1      803.26      904.31    194.48 o   0.51717
  -8   7   1      216.18      185.85     80.16 o   0.46963
  -7   7   1       65.49       60.91     58.72 o   0.42470
  -6   7   1       11.50        2.58     43.31 o   0.38330
  -5   7   1      309.21      312.47     81.09 o   0.34669
  -4   7   1     1625.88     1629.66    149.64 o   0.31653
  -3   7   1     1336.45     1257.17    131.05 o   0.29482
  -2   7   1     6462.61     6521.42    242.76 o   0.28351
  -1   7   1        4.33       15.02     32.12 o   0.28383
   0   7   1     5081.76     4733.04    208.93 o   0.29575
   1   7   1        0.14        5.94     33.84 o   0.31798
  -2  -7  -1      369.73      405.78    104.81 o   0.34853
  -3  -7  -1       70.41       54.07     99.54 o   0.38544
  -4  -7  -1     2553.46     2591.02    281.67 o   0.42707
  -5  -7  -1     2081.67     2107.13    273.94 o   0.47216
  -6  -7  -1      969.64     1065.67    220.55 o   0.51982
  -7  -7  -1      833.15      908.78    231.36 o   0.56940
  -8  -7  -1       55.16        0.00    160.94 o   0.62044
 -11   8   1      568.40      841.33    305.54 o   0.62656
 -10   8   1      864.91      746.02    189.04 o   0.57752
  -9   8   1     1824.09     2031.40    289.39 o   0.53030
  -8   8   1      996.03      899.60    145.98 o   0.48541
  -7   8   1      299.52      322.65     93.85 o   0.44358
  -6   8   1        0.53       17.10     47.56 o   0.40574
  -5   8   1       42.75       69.87     54.31 o   0.37312
  -4   8   1      511.62      519.32     98.04 o   0.34718
  -3   8   1     1477.00     1329.67    144.35 o   0.32952
  -2   8   1     1189.08     1188.90    138.05 o   0.32149
  -1   8   1     3005.81     2841.74    174.40 o   0.32382
   0   8   1     3971.99     3530.44    195.21 o   0.33628
   1   8   1       58.50       80.09     52.54 o   0.35783
   2   8   1     3529.00     3483.11    203.63 o   0.38695
   3   8   1      687.10      500.53    140.88 o   0.42207
   4   8   1     1245.12     1220.77    214.14 o   0.46182
  -5  -8  -1       13.71       56.64     90.99 o   0.50512
  -6  -8  -1      959.57      926.61    218.04 o   0.55113
  -7  -8  -1     1127.05     1255.50    266.60 o   0.59922
  -8  -8  -1       23.47        0.00    121.67 o   0.64893
 -11   9   1       43.02       86.50    123.55 o   0.63797
 -10   9   1      391.29      436.33    154.16 o   0.59100
  -9   9   1      159.64      175.59    113.39 o   0.54615
  -8   9   1      825.95      878.12    150.23 o   0.50399
  -7   9   1     4152.53     3959.24    243.16 o   0.46525
  -6   9   1      423.02      386.58     97.91 o   0.43086
  -5   9   1       36.44       33.50     52.43 o   0.40194
  -4   9   1     1486.28     1504.06    165.77 o   0.37973
  -3   9   1      773.85      689.22    114.86 o   0.36545
  -2   9   1      113.73      128.07     60.77 o   0.36007
  -1   9   1     2464.42     2350.55    182.56 o   0.36396
   0   9   1     4060.61     3786.06    214.15 o   0.37685
   1   9   1      946.60     1076.65    145.26 o   0.39786
   2   9   1     1902.96     1744.33    181.32 o   0.42579
   3   9   1       34.31       40.61     79.13 o   0.45937
   4   9   1       62.07       41.36     86.71 o   0.49748
   5   9   1       10.92       55.89    101.58 o   0.53914
  -6  -9  -1      557.94      690.40    281.21 o   0.58359
  -7  -9  -1      114.84      168.52    138.54 o   0.63025
 -10  10   1       31.23       24.58     86.15 o   0.60691
  -9  10   1       14.26        8.97     78.04 o   0.56450
  -8  10   1     2438.37     2448.16    235.72 o   0.52507
  -7  10   1      314.30      260.85     94.95 o   0.48936
  -6  10   1     1400.18     1503.19    180.34 o   0.45823
  -5  10   1      387.67      430.27    103.22 o   0.43267
  -4  10   1      323.10      297.59     87.12 o   0.41371
  -3  10   1      130.90       85.30     62.91 o   0.40230
  -2  10   1      247.17      232.18     81.74 o   0.39907
  -1  10   1     4984.18     4825.41    253.86 o   0.40422
   0  10   1     1554.78     1601.37    178.69 o   0.41744
   1  10   1     1870.79     1855.90    194.56 o   0.43801
   2  10   1      304.06      300.73     95.65 o   0.46494
   3  10   1      738.15      689.80    176.78 o   0.49721
   4  10   1      178.19      125.44    110.27 o   0.53385
   5  10   1      502.75      347.18    211.60 o   0.57402
   6  10   1       50.37      115.31    137.98 o   0.61703
 -10  11   1      177.68      261.43    143.21 o   0.62507
  -9  11   1      454.00      369.68    149.67 o   0.58510
  -8  11   1     1441.65     1401.11    235.00 o   0.54837
  -7  11   1      198.78      105.80     80.49 o   0.51556
  -6  11   1     3088.56     2798.18    241.81 o   0.48746
  -5  11   1     1301.31     1252.05    170.17 o   0.46494
  -4  11   1        7.07       19.67     56.83 o   0.44882
  -3  11   1      540.50      538.31    117.97 o   0.43982
  -2  11   1      170.86      160.64     78.61 o   0.43837
  -1  11   1     1779.82     1635.24    188.38 o   0.44455
   0  11   1      142.55      118.81     89.67 o   0.45805
   1  11   1     1369.38     1477.49    190.63 o   0.47825
   2  11   1        4.68       27.72     74.66 o   0.50434
   3  11   1      966.90      996.74    216.88 o   0.53547
   4  11   1       24.44       32.53    110.73 o   0.57081
   5  11   1      470.99      569.56    203.85 o   0.60963
 -10  12   1       92.63       82.25    124.39 o   0.64528
  -9  12   1        5.11       21.62     93.73 o   0.60774
  -8  12   1      309.45      264.48    103.79 o   0.57361
  -7  12   1       58.34       55.96     71.26 o   0.54354
  -6  12   1     1801.54     1652.63    203.72 o   0.51824
  -5  12   1      328.30      301.25    100.77 o   0.49844
  -4  12   1      860.64      910.35    153.25 o   0.48480
  -3  12   1        9.53       32.62     62.08 o   0.47786
  -2  12   1     1119.73     1058.53    163.10 o   0.47791
  -1  12   1      166.57       93.19     71.39 o   0.48495
   0  12   1      462.09      344.48    106.92 o   0.49868
   1  12   1     2777.87     2573.40    251.08 o   0.51856
   2  12   1       29.64       59.58     93.15 o   0.54393
   3  12   1     1756.00     1632.53    281.39 o   0.57406
   4  12   1      199.24      149.15    148.69 o   0.60824
   5  12   1      406.98      523.46    205.21 o   0.64583
  -9  13   1      284.37      380.67    169.78 o   0.63219
  -8  13   1      150.01      142.76     96.98 o   0.60055
  -7  13   1        5.78        8.68     70.60 o   0.57305
  -6  13   1     1135.92     1061.40    180.75 o   0.55031
  -5  13   1      139.56      188.07     93.51 o   0.53294
  -4  13   1      922.49     1094.82    175.08 o   0.52148
  -3  13   1        3.68       30.70     62.88 o   0.51631
  -2  13   1      103.50      216.09     96.46 o   0.51763
  -1  13   1      457.48      402.57    118.76 o   0.52539
   0  13   1      106.34       70.97     82.64 o   0.53931
   1  13   1       65.41       81.07     86.06 o   0.55893
   2  13   1      313.53      446.96    171.88 o   0.58368
   3  13   1     1374.62     1507.40    289.28 o   0.61293
   4  13   1       96.23      139.53    159.39 o   0.64607
  -8  14   1        8.42       14.47     86.55 o   0.62897
  -7  14   1        3.45       25.42     72.28 o   0.60386
  -6  14   1      178.40      230.56    125.65 o   0.58346
  -5  14   1      265.42      290.16    112.70 o   0.56826
  -4  14   1     2298.99     2204.72    250.51 o   0.55871
  -3  14   1        0.56       16.90     65.76 o   0.55508
  -2  14   1      639.78      674.33    188.22 o   0.55749
  -1  14   1       31.95       96.60     90.23 o   0.56587
   0  14   1       40.42      119.52     95.92 o   0.57995
   1  14   1        1.20        0.00     89.89 o   0.59934
   2  14   1      494.45      364.12    168.82 o   0.62354
  -7  15   1       13.02        7.81     78.13 o   0.63578
  -6  15   1       71.63       94.74     86.71 o   0.61751
  -5  15   1       84.18       90.55     95.60 o   0.60426
  -4  15   1     1601.11     1570.15    230.12 o   0.59639
  -3  15   1      430.00      415.75    132.39 o   0.59410
  -2  15   1     1167.26     1291.30    207.52 o   0.59746
  -1  15   1        7.67        9.99     80.13 o   0.60637
   0  15   1      180.92      269.80    127.34 o   0.62060
   1  15   1        0.56       47.17    135.22 o   0.63979
  -5  16   1       94.69       74.94     97.03 o   0.64082
  -4  16   1      112.06      170.57    111.82 o   0.63445
  -3  16   1      176.25      162.11    111.76 o   0.63334
  -2  16   1      527.39      680.52    176.19 o   0.63752
  -1  16   1       98.82       93.51    142.48 o   0.64690
   0 -16   2       13.87        0.00    113.94 o   0.63452
   1 -16   2      304.54      495.92    194.01 o   0.62208
   2 -16   2      297.75      307.78    155.58 o   0.61488
   3 -16   2      510.96      599.68    212.95 o   0.61310
   4 -16   2       15.13       95.36    126.23 o   0.61680
   5 -16   2        8.49       62.40    116.99 o   0.62587
   6 -16   2      270.07      248.06    148.40 o   0.64009
  -2 -15   2        3.32      155.20    135.75 o   0.63376
   1  15  -2       13.78      121.18    160.27 o   0.61146
   0 -15   2       75.45      109.56     92.57 o   0.59400
   1 -15   2     2196.42     2256.51    263.29 o   0.58182
   2 -15   2      262.35      372.22    229.21 o   0.57526
   3 -15   2      576.50      674.95    204.46 o   0.57451
   4 -15   2       27.88        0.00     86.75 o   0.57959
   5 -15   2       22.75        5.19     96.73 o   0.59036
   6 -15   2        5.81        6.46     96.84 o   0.60650
   7 -15   2       12.06       17.33    113.26 o   0.62760
  -3 -14   2      195.58      226.60    150.01 o   0.62107
  -2 -14   2       47.02       58.01    101.56 o   0.59376
  -1 -14   2       11.43       27.11     93.39 o   0.57105
   0 -14   2      189.00      233.27    119.54 o   0.55350
   1 -14   2      294.47      306.10    104.84 o   0.54163
   2 -14   2      481.57      480.71    126.75 o   0.53581
   3 -14   2     2610.63     2821.16    264.50 o   0.53623
   4 -14   2       40.26       40.91     71.17 o   0.54289
   5 -14   2      291.56      325.07    110.28 o   0.55555
   6 -14   2       31.11       59.04     99.35 o   0.57383
   7 -14   2       17.41       34.42     89.72 o   0.59720
   8 -14   2      422.07      504.14    177.05 o   0.62509
  -4 -13   2      428.50      383.49    168.66 o   0.61417
  -3 -13   2       78.19       48.15     93.79 o   0.58191
  -2 -13   2      515.31      689.96    189.51 o   0.55385
  -1 -13   2       28.66       72.61     87.34 o   0.53068
   0 -13   2        6.23       55.33     69.26 o   0.51304
   1 -13   2      135.52      166.44     84.29 o   0.50152
   2 -13   2     3428.03     3387.69    257.74 o   0.49656
   3 -13   2     3336.21     3303.75    255.79 o   0.49834
   4 -13   2       29.62       12.64     67.37 o   0.50680
   5 -13   2     1680.69     1683.81    208.83 o   0.52161
   6 -13   2       83.23       91.78     74.11 o   0.54224
   7 -13   2       78.04      100.48     78.14 o   0.56808
   8 -13   2      164.36      149.39    117.92 o   0.59843
   9 -13   2      116.49      141.56    148.34 o   0.63266
  -5 -12   2      639.42      799.37    219.60 o   0.61326
  -4 -12   2      945.83     1099.68    233.03 o   0.57627
  -3 -12   2      359.11      512.11    163.05 o   0.54297
  -2 -12   2      386.92      537.06    155.66 o   0.51407
  -1 -12   2      328.05      299.53     99.81 o   0.49036
   0 -12   2       52.93      102.77     69.13 o   0.47261
   1 -12   2       58.15       81.62     69.53 o   0.46152
   2 -12   2     1358.68     1568.47    186.72 o   0.45756
   3 -12   2      713.78      575.07    121.20 o   0.46093
   4 -12   2     1719.88     1884.39    205.48 o   0.47146
   5 -12   2      953.27     1002.89    157.57 o   0.48869
   6 -12   2     1293.00     1140.22    171.96 o   0.51195
   7 -12   2      214.04      252.01     95.79 o   0.54046
   8 -12   2        0.35       37.69     75.34 o   0.57343
   9 -12   2      248.31      266.03    129.34 o   0.61015
  10 -12   2      187.33       87.40    147.89 o   0.64997
  -6 -11   2        0.70        0.00    110.93 o   0.61836
  -5 -11   2      641.77      619.37    187.89 o   0.57703
  -4 -11   2      977.26      978.33    211.11 o   0.53878
  -3 -11   2      798.24      857.27    188.55 o   0.50431
  -2 -11   2     7099.45     7025.75    410.51 o   0.47445
  -1 -11   2      291.64      243.38     88.21 o   0.45011
   0 -11   2       56.75       95.12     63.09 o   0.43223
   1 -11   2        6.70        0.00     44.53 o   0.42164
   2 -11   2      871.59      847.46    132.32 o   0.41888
   3 -11   2      273.00      229.78     80.11 o   0.42411
   4 -11   2     2280.54     2187.19    205.64 o   0.43705
   5 -11   2     2063.31     1980.43    201.92 o   0.45703
   6 -11   2      397.81      466.10    112.71 o   0.48319
   7 -11   2      958.79      913.41    156.42 o   0.51458
   8 -11   2      136.99      172.88     89.33 o   0.55031
   9 -11   2       71.60       30.41     91.29 o   0.58959
  10 -11   2        1.37       44.01     96.77 o   0.63175
  -7 -10   2       22.68       70.99    166.96 o   0.62933
  -6 -10   2        7.90      123.56    111.05 o   0.58416
  -5 -10   2       91.27       72.16    113.11 o   0.54143
  -4 -10   2      267.17      322.17    135.20 o   0.50178
  -3 -10   2     3194.27     2779.97    274.67 o   0.46599
  -2 -10   2     1565.58     1608.14    224.60 o   0.43502
  -1 -10   2      708.06      727.26    123.17 o   0.40995
   0 -10   2     3710.12     3824.39    220.32 o   0.39192
   1 -10   2      794.37      742.07    119.09 o   0.38194
   2 -10   2        9.09        9.81     41.65 o   0.38063
   3 -10   2      278.30      310.77     87.05 o   0.38808
   4 -10   2     1378.72     1390.90    162.59 o   0.40381
   5 -10   2      213.27      192.54     76.81 o   0.42690
   6 -10   2     1107.42     1057.93    155.68 o   0.45624
   7 -10   2      286.80      322.82     95.91 o   0.49071
   8 -10   2      714.07      651.88    137.58 o   0.52930
   9 -10   2      479.13      445.05    153.31 o   0.57119
  10 -10   2       97.32      154.21    117.12 o   0.61569
  -8  -9   2      698.85     1051.39    385.94 o   0.64587
  -7  -9   2        2.78        0.00    149.71 o   0.59743
  -6  -9   2       62.72       54.50    100.27 o   0.55084
  -5  -9   2        1.44       12.35     88.92 o   0.50660
  -4  -9   2      323.00      200.10    164.29 o   0.46541
  -3  -9   2     3079.79     3113.75    261.90 o   0.42812
  -2  -9   2      984.45      925.86    165.72 o   0.39584
  -1  -9   2     6494.81     6089.73    264.04 o   0.36990
   0  -9   2      276.41      301.73     80.18 o   0.35170
   1  -9   2      403.87      361.23     97.71 o   0.34247
   2  -9   2      874.15      909.89    121.64 o   0.34293
   3  -9   2      333.25      308.55     78.62 o   0.35306
   4  -9   2       66.67       90.13     54.44 o   0.37206
   5  -9   2      521.03      461.04    102.17 o   0.39866
   6  -9   2     5345.78     5006.41    261.69 o   0.43146
   7  -9   2        3.86       10.67     48.05 o   0.46916
   8  -9   2     1930.99     2105.43    215.99 o   0.51068
   9  -9   2       83.19       94.28     94.00 o   0.55517
 -10   9  -2      118.72       66.69    154.68 o   0.60195
  -8  -8   2      779.19      857.88    329.95 o   0.61645
  -7  -8   2      127.59      206.92    167.92 o   0.56665
  -6  -8   2      163.40      168.03    112.21 o   0.51857
  -5  -8   2       65.02       29.96     77.23 o   0.47271
  -4  -8   2       16.68       44.71     76.14 o   0.42980
  -3  -8   2     2644.20     2548.05    237.19 o   0.39081
  -2  -8   2      171.90      118.53     70.72 o   0.35701
  -1  -8   2     2963.27     2829.66    171.61 o   0.33002
   0  -8   2      480.30      380.17     79.43 o   0.31160
   1  -8   2    11102.88    10711.14    305.86 o   0.30332
   2  -8   2       28.74       15.11     32.01 o   0.30601
   3  -8   2     2279.58     2362.80    159.05 o   0.31939
   4  -8   2      609.35      566.91    100.18 o   0.34220
   5  -8   2      296.30      238.97     75.40 o   0.37272
   6  -8   2     2131.94     2220.58    192.95 o   0.40923
   7  -8   2       57.59       17.27     51.42 o   0.45027
   8  -8   2     2243.04     2276.50    217.17 o   0.49472
   9  -8   2      268.02      269.25    109.88 o   0.54173
 -10   8  -2      820.95      956.95    327.66 o   0.59071
 -11   8  -2       29.58       38.58    209.25 o   0.64118
  -9  -7   2      139.72      217.39    203.87 o   0.64070
  -8  -7   2     2815.91     3931.78    614.21 o   0.58837
  -7  -7   2       30.70       46.19     87.59 o   0.53720
  -6  -7   2     1129.51      972.21    193.36 o   0.48756
  -5  -7   2      215.60      176.34     75.45 o   0.43998
  -4  -7   2        5.62        6.70     64.15 o   0.39519
  -3  -7   2      301.75      187.81     80.98 o   0.35425
  -2  -7   2      825.31      728.24    198.81 o   0.31865
  -1  -7   2       72.21       75.24     44.09 o   0.29036
   0  -7   2      700.82      605.24     88.96 o   0.27168
   1  -7   2     2788.70     2566.57    141.60 o   0.26465
   2  -7   2      223.66      269.11     63.42 o   0.27017
   3  -7   2     5002.87     4976.40    206.83 o   0.28754
   4  -7   2      312.33      338.01     76.73 o   0.31478
   5  -7   2       89.74       78.23     53.68 o   0.34961
   6  -7   2       22.33       22.36     46.53 o   0.38999
   7  -7   2      362.24      408.86     98.59 o   0.43438
   8  -7   2     1184.59     1434.59    177.47 o   0.48167
   9  -7   2      300.71      181.58    105.03 o   0.53109
 -10   7  -2      488.60      681.10    264.26 o   0.58209
 -11   7  -2       21.91        0.00    137.20 o   0.63430
  -9  -6   2      711.20      688.22    284.00 o   0.61535
  -8  -6   2     1536.83     1718.80    426.36 o   0.56183
  -7  -6   2       18.72       14.53     73.71 o   0.50929
  -6  -6   2      786.96      953.23    183.30 o   0.45808
  -5  -6   2      302.58      260.21     76.60 o   0.40867
  -4  -6   2      437.03      403.81    111.84 o   0.36183
  -3  -6   2      278.86      272.32     87.18 o   0.31869
  -2  -6   2     1113.95     1222.70    151.12 o   0.28093
  -1  -6   2      962.94     1035.71    104.48 o   0.25103
   0  -6   2    11534.15    11568.00    274.45 o   0.23202
   1  -6   2    14580.45    15304.31    308.76 o   0.22667
   2  -6   2     3907.65     3982.48    165.52 o   0.23591
   3  -6   2     3030.89     2591.98    144.23 o   0.25818
   4  -6   2      430.42      462.88     83.79 o   0.29049
   5  -6   2      669.85      694.94    106.14 o   0.32991
   6  -6   2      170.02       99.83     59.02 o   0.37420
   7  -6   2        3.98        9.84     49.38 o   0.42183
   8  -6   2     1290.72     1316.79    165.46 o   0.47178
  -9   6  -2      567.54      501.12    226.83 o   0.52340
 -10   6  -2      899.92     1080.90    329.15 o   0.57623
 -11   6  -2      599.39      304.43    251.88 o   0.62997
 -10  -5   2       64.25      102.24    180.65 o   0.64694
  -9  -5   2      115.43      171.17    216.57 o   0.59172
  -8  -5   2     1378.39     1367.75    369.93 o   0.53707
  -7  -5   2       46.81       33.67     73.47 o   0.48321
  -6  -5   2     1759.17     1672.62    156.60 o   0.43042
  -5  -5   2      441.64      487.53     90.50 o   0.37916
  -4  -5   2     4302.05     4273.97    191.44 o   0.33013
  -3  -5   2      266.90      245.72     76.70 o   0.28451
  -2  -5   2       24.47       31.66     39.56 o   0.24418
  -1  -5   2     2580.88     2839.92    170.10 o   0.21222
   0  -5   2     7049.24     7067.09    193.52 o   0.19280
   1  -5   2      607.92      540.92     67.34 o   0.18984
   2  -5   2       89.87       78.38     36.07 o   0.20403
   3  -5   2    11016.44    11039.65    271.38 o   0.23227
   4  -5   2      208.67      192.73     56.65 o   0.27018
   5  -5   2     1638.70     1579.17    140.13 o   0.31428
   6  -5   2       98.80       75.17     54.31 o   0.36232
   7  -5   2       37.32       49.12     54.26 o   0.41292
   8  -5   2      113.07      157.14     72.90 o   0.46526
  -9   5  -2      180.26      183.90    151.84 o   0.51879
 -10   5  -2       63.97      132.93    165.81 o   0.57320
 -11   5  -2       13.84      122.73    182.73 o   0.62825
 -10  -4   2      144.37      109.24    170.21 o   0.62610
  -9  -4   2      144.29       65.13    156.01 o   0.57001
  -8  -4   2      200.20      260.25    172.62 o   0.51434
  -7  -4   2     1419.76     1430.45    207.21 o   0.45925
  -6  -4   2     2543.07     2523.66    170.03 o   0.40497
  -5  -4   2     1376.40     1276.12    124.75 o   0.35188
  -4  -4   2     2690.58     2441.84    137.66 o   0.30061
  -3  -4   2      174.04      130.51     56.24 o   0.25227
  -2  -4   2     8622.92     8959.88    281.88 o   0.20890
  -1  -4   2     1099.44     1215.80    103.67 o   0.17426
   0  -4   2    17451.92    17685.74    266.60 o   0.15435
   1  -4   2      511.56      566.17     60.25 o   0.15494
   2  -4   2     9831.01     9916.93    219.30 o   0.17583
   3  -4   2     8753.46     8850.69    230.21 o   0.21108
   4  -4   2       41.17       32.83     35.61 o   0.25480
   5  -4   2     8839.92     9099.75    275.36 o   0.30334
   6  -4   2       51.79       51.11     49.08 o   0.35473
   7  -4   2      128.40      103.19     64.83 o   0.40790
  -8   4  -2      170.10      161.90     96.20 o   0.46223
  -9   4  -2      168.39      179.25    151.25 o   0.51736
 -10   4  -2       83.07      106.02    156.66 o   0.57306
 -11   4  -2      622.11      550.80    293.43 o   0.62917
 -10  -3   2      353.14      203.00    218.12 o   0.60728
  -9  -3   2      509.80      603.49    252.41 o   0.55046
  -8  -3   2      155.28       55.92    102.08 o   0.49393
  -7  -3   2     1937.51     1784.55    209.74 o   0.43777
  -6  -3   2       25.66       31.20     41.58 o   0.38217
  -5  -3   2     4957.11     4866.61    194.12 o   0.32740
  -4  -3   2      116.11       93.30     39.92 o   0.27396
  -3  -3   2     8721.15     8861.13    218.03 o   0.22281
  -2  -3   2     1407.25     1228.91    100.41 o   0.17597
  -1  -3   2      139.15      172.94     47.04 o   0.13788
   0  -3   2     5361.62     5503.44    125.24 o   0.11741
   1  -3   2     2524.58     2398.35     88.95 o   0.12364
   2  -3   2    12402.70    12903.51    230.74 o   0.15335
   3  -3   2     2495.22     2403.02    116.80 o   0.19614
   4  -3   2     3701.20     3562.79    155.85 o   0.24527
   5  -3   2     1602.84     1464.00    125.60 o   0.29760
   6  -3   2      897.58      947.02    117.04 o   0.35172
   7  -3   2     3463.88     3482.35    197.20 o   0.40691
  -8   3  -2       37.01       37.16     79.27 o   0.46278
  -9   3  -2      347.25      376.52    216.28 o   0.51912
 -10   3  -2      328.44      293.22    198.80 o   0.57579
 -11   3  -2      394.51      685.68    326.01 o   0.63270
 -11  -2   2      390.04      235.05    248.66 o   0.64812
 -10  -2   2     1213.44     1444.99    417.00 o   0.59066
  -9  -2   2      721.11      919.25    306.07 o   0.53331
  -8  -2   2      104.03       78.55    114.26 o   0.47612
  -7  -2   2      687.06      593.09     99.61 o   0.41915
  -6  -2   2       36.08       14.08     41.78 o   0.36252
  -5  -2   2     3199.68     2748.05    142.85 o   0.30639
  -4  -2   2     2457.84     2546.96    124.48 o   0.25111
  -3  -2   2     3847.04     3684.43    130.01 o   0.19739
  -2  -2   2     8338.74     8201.15    169.67 o   0.14697
  -1  -2   2     2855.09     2760.58    104.46 o   0.10472
   0  -2   2      267.62      264.39     19.92 o   0.08402
   1  -2   2      142.74      177.49     29.97 o   0.09939
   2  -2   2        6.59        3.86     20.42 o   0.13938
   3  -2   2      502.33      545.45     66.45 o   0.18895
   4  -2   2     5469.52     5343.04    179.67 o   0.24229
   5  -2   2        7.99        5.49     31.85 o   0.29738
   6  -2   2     6515.35     6172.13    233.39 o   0.35340
   7  -2   2     3907.25     4026.70    206.52 o   0.40997
  -8   2  -2      249.42      223.05    105.96 o   0.46689
  -9   2  -2        3.65       60.24    132.63 o   0.52405
 -10   2  -2      104.68      188.71    192.98 o   0.58137
 -11   2  -2      105.06      115.42    207.71 o   0.63882
 -11  -1   2       35.29       67.55    184.24 o   0.63415
 -10  -1   2      573.22      484.02    245.71 o   0.57643
  -9  -1   2      281.66       93.91    143.56 o   0.51879
  -8  -1   2      524.66      515.02    217.23 o   0.46123
  -7  -1   2      173.52      129.60     61.60 o   0.40379
  -6  -1   2       65.12       73.18     41.80 o   0.34655
  -5  -1   2     3929.48     4020.90    162.45 o   0.28960
  -4  -1   2        8.82       11.48     26.86 o   0.23317
  -3  -1   2     6676.80     6526.93    154.93 o   0.17775
  -2  -1   2     7961.38     8411.50    166.35 o   0.12470
  -1  -1   2      896.03      825.32     39.83 o   0.07896
   0   1  -2     4622.10     4760.50    157.64 o   0.06037
   1  -1   2     4652.27     4615.64     96.02 o   0.08822
   2  -1   2     1203.88     1258.71     65.56 o   0.13656
   3  -1   2      799.13      790.79     68.55 o   0.19037
   4  -1   2     1226.45     1060.90     88.10 o   0.24609
   5  -1   2      457.83      467.11     74.38 o   0.30267
   6  -1   2     5586.09     5699.93    217.85 o   0.35970
  -7   1  -2     1183.31     1160.03    183.65 o   0.41700
  -8   1  -2      221.94      344.80    121.35 o   0.47447
  -9   1  -2     1142.08     1128.12    332.64 o   0.53205
 -10   1  -2        3.27        0.00    150.59 o   0.58972
 -11   1  -2       67.09      201.28    227.39 o   0.64744
 -11   0   2        4.27       27.33    184.18 o   0.62253
 -10   0   2     1106.79     1416.56    386.91 o   0.56479
  -9   0   2        9.73       12.58    122.80 o   0.50712
  -8   0   2     1977.72     2047.63    218.35 o   0.44953
  -7   0   2      681.13      630.21     97.49 o   0.39207
  -6   0   2      417.03      412.75     75.05 o   0.33479
  -5   0   2        6.62       16.97     30.72 o   0.27780
  -4   0   2     1730.67     1771.31     93.82 o   0.22134
  -3   0   2     9778.47    10028.87    175.23 o   0.16595
  -2   0   2      805.84      764.12     75.03 o   0.11319
  -1   0   2     9332.10     9150.54    100.76 o   0.06938
   0   0   2     3472.66     3112.93     64.35 o   0.05952
  -1   0  -2    13540.41    13464.18    340.77 o   0.09486
   2   0   2       67.30       63.56     14.42 o   0.14554
   3   0   2       48.04       74.38     28.31 o   0.20024
   4   0   2     2294.79     2285.48    109.66 o   0.25639
  -5   0  -2      118.94      146.68     66.58 o   0.31321
   6   0   2     2523.70     2432.59    146.01 o   0.37040
  -7   0  -2        0.10       14.61     65.61 o   0.42780
  -8   0  -2     3186.59     2943.80    281.65 o   0.48535
  -9   0  -2      524.86      834.31    297.73 o   0.54299
 -10   0  -2       30.42        0.00    161.43 o   0.60070
 -11   1   2       53.78      177.27    206.59 o   0.61339
 -10   1   2      384.35      630.35    282.99 o   0.55589
  -9   1   2      235.89      311.93    192.45 o   0.49852
  -8   1   2     4039.04     4244.23    294.02 o   0.44130
  -7   1   2      946.99      979.57    115.01 o   0.38432
  -6   1   2     4866.93     4693.98    186.53 o   0.32769
  -5   1   2     1550.92     1671.02    106.66 o   0.27165
  -4   1   2      731.65      911.18     73.47 o   0.21663
  -3   1   2        8.76        7.29     20.17 o   0.16369
  -2   1   2     4137.72     4039.22     97.16 o   0.11570
  -1   1   2      131.19      122.53     24.38 o   0.08189
   0   1   2      302.79      320.67     32.90 o   0.08218
   1   1   2    32087.34    33008.29    258.67 o   0.11631
  -2  -1  -2     7318.00     7199.84    237.48 o   0.16441
   3   1   2       85.66       78.04     24.60 o   0.21739
   4   1   2      107.18      155.24     39.60 o   0.27243
   5   1   2       28.64       47.02     36.64 o   0.32848
  -6  -1  -2      217.85      198.93     88.47 o   0.38512
  -7  -1  -2      647.59      644.43    153.23 o   0.44210
  -8  -1  -2     1015.30     1006.56    203.32 o   0.49932
  -9  -1  -2        5.29        0.00    110.03 o   0.55670
 -10  -1  -2      693.69      665.94    304.98 o   0.61420
 -11   2   2        2.81        0.00    126.00 o   0.60685
 -10   2   2      524.73      574.90    249.67 o   0.54987
  -9   2   2      247.34      245.91    185.61 o   0.49313
  -8   2   2     3292.54     3275.11    277.93 o   0.43672
  -7   2   2      122.18      148.09     59.88 o   0.38078
  -6   2   2     4970.27     4744.50    189.61 o   0.32557
  -5   2   2      252.97      308.45     60.52 o   0.27152
  -4   2   2      461.41      517.14     64.79 o   0.21949
  -3   2   2      537.13      560.10     59.08 o   0.17135
  -2   2   2      216.46      213.69     39.71 o   0.13142
  -1   2   2    15859.00    15683.79    225.82 o   0.10913
   0   2   2     1280.64     1173.10     67.66 o   0.11522
  -1  -2  -2    25016.15    25350.01    286.66 o   0.14618
  -2  -2  -2       60.26       58.91     44.08 o   0.19023
   3   2   2     4938.11     4752.43    129.71 o   0.24029
   4   2   2      411.14      394.16     53.55 o   0.29328
   5   2   2       11.59       12.18     31.82 o   0.34787
  -6  -2  -2      111.28       24.49     66.88 o   0.40342
  -7  -2  -2       67.32      105.76     91.37 o   0.45957
  -8  -2  -2      236.49      344.80    138.29 o   0.51613
  -9  -2  -2     1291.62     1172.92    353.62 o   0.57298
 -10  -2  -2      734.04      791.09    357.31 o   0.63004
 -11   3   2       23.31      131.62    177.02 o   0.60299
 -10   3   2      436.42      222.30    197.65 o   0.54682
  -9   3   2      629.13      599.11    154.05 o   0.49106
  -8   3   2     1562.48     1440.25    213.27 o   0.43590
  -7   3   2      654.78      686.85    102.57 o   0.38158
  -6   3   2     4976.97     4654.44    195.00 o   0.32851
  -5   3   2       48.86       50.86     39.46 o   0.27743
  -4   3   2     9507.12     9782.09    240.53 o   0.22965
  -3   3   2      150.70      152.46     42.16 o   0.18772
  -2   3   2     2452.87     2273.13    106.75 o   0.15643
  -1   3   2    10058.25    10019.42    210.46 o   0.14292
   0   3   2     8704.77     8758.31    196.49 o   0.15202
  -1  -3  -2     2760.73     2545.61    126.59 o   0.18033
  -2  -3  -2     2992.33     2896.77    179.11 o   0.22059
   3   3   2     8833.74     8682.17    200.03 o   0.26744
   4   3   2       53.65       57.91     34.28 o   0.31799
  -5  -3  -2     1344.60     1279.20    188.97 o   0.37073
  -6  -3  -2      882.91      744.24    164.67 o   0.42484
  -7  -3  -2      199.24      157.97     98.54 o   0.47986
  -8  -3  -2      155.09      177.44    110.50 o   0.53551
  -9  -3  -2      930.55      704.33    286.72 o   0.59161
 -10  -3  -2      891.05      806.32    350.98 o   0.64804
 -11   4   2       29.55       86.77    183.44 o   0.60187
 -10   4   2       45.17       64.31    142.14 o   0.54678
  -9   4   2        4.59       12.21     64.98 o   0.49237
  -8   4   2      693.35      642.52    144.70 o   0.43887
  -7   4   2     1178.96     1099.83    129.88 o   0.38668
  -6   4   2     1083.14      980.66    113.56 o   0.33638
  -5   4   2     2125.79     2099.65    137.74 o   0.28900
  -4   4   2     7420.25     7319.66    223.81 o   0.24619
  -3   4   2      226.06      280.25     57.25 o   0.21079
  -2   4   2      787.24      692.79     79.42 o   0.18703
  -1   4   2      460.43      439.85     65.32 o   0.17959
   0   4   2      215.78      203.34     47.40 o   0.19041
   1   4   2     1299.09     1234.08     93.75 o   0.21676
  -2  -4  -2      829.80      575.13     74.89 o   0.25386
  -3  -4  -2     3970.77     3750.11    238.14 o   0.29770
   4   4   2     2572.06     2585.90    131.28 o   0.34575
  -5  -4  -2     2073.27     2057.85    240.16 o   0.39646
  -6  -4  -2       11.47       48.10     70.63 o   0.44894
  -7  -4  -2       43.10       63.08     83.69 o   0.50263
  -8  -4  -2       59.64       67.01    108.63 o   0.55719
  -9  -4  -2      458.51      634.36    296.45 o   0.61238
 -11   5   2      447.45      638.02    287.60 o   0.60349
 -10   5   2      239.40      203.12    109.04 o   0.54977
  -9   5   2      157.97      204.44    106.11 o   0.49701
  -8   5   2      191.74      109.81     80.16 o   0.44556
  -7   5   2     1362.81     1427.66    144.42 o   0.39591
  -6   5   2      739.93      702.81    106.48 o   0.34886
  -5   5   2     6326.41     6092.22    231.79 o   0.30559
  -4   5   2     4685.92     4572.97    191.18 o   0.26795
  -3   5   2      152.73      283.03     78.94 o   0.23861
  -2   5   2     1555.26     1582.09    114.22 o   0.22091
  -1   5   2       12.41        9.05     28.58 o   0.21770
   0   5   2      759.29      733.58     89.26 o   0.22959
   1   5   2     2235.05     2450.64    134.09 o   0.25448
  -2  -5  -2     6612.45     6485.72    256.49 o   0.28903
  -3  -5  -2     1378.07     1406.18    189.09 o   0.33021
   4   5   2     3224.91     3060.16    155.32 o   0.37586
  -5  -5  -2      924.12     1017.81    190.56 o   0.42453
  -6  -5  -2      239.45      216.69    107.47 o   0.47531
  -7  -5  -2       74.55       53.23     94.56 o   0.52757
  -8  -5  -2       59.62      107.09    108.03 o   0.58092
  -9  -5  -2       72.88       13.35    169.76 o   0.63509
 -11   6   2      315.25       25.64    158.03 o   0.60784
 -10   6   2      752.30      831.39    197.18 o   0.55573
  -9   6   2      533.48      444.36    137.77 o   0.50490
  -8   6   2       29.90       24.62     73.38 o   0.45579
  -7   6   2      278.89      308.15     85.03 o   0.40901
  -6   6   2      237.49      239.75     71.93 o   0.36546
  -5   6   2     1600.91     1406.30    139.61 o   0.32644
  -4   6   2     1201.92     1100.44    123.47 o   0.29376
  -3   6   2     9835.69     9514.03    284.88 o   0.26972
  -2   6   2     3488.93     3495.59    173.97 o   0.25678
  -1   6   2      104.47       50.34     40.98 o   0.25660
   0   6   2      661.37      627.86     91.61 o   0.26923
   1   6   2       17.33       20.96     35.97 o   0.29300
   2   6   2     2989.45     2940.07    164.65 o   0.32549
  -3  -6  -2     1928.66     1677.06    215.26 o   0.36437
  -4  -6  -2     2103.36     2143.20    257.22 o   0.40782
  -5  -6  -2      472.19      457.96    140.20 o   0.45452
  -6  -6  -2      847.38      920.55    201.28 o   0.50358
  -7  -6  -2      304.51      351.60    153.04 o   0.55437
  -8  -6  -2       28.93       55.45    149.10 o   0.60645
 -11   7   2      657.83      740.49    314.19 o   0.61486
 -10   7   2      951.08      923.79    210.29 o   0.56456
  -9   7   2      903.93      891.50    193.23 o   0.51589
  -8   7   2      153.92      136.43     90.86 o   0.46934
  -7   7   2      314.09      340.18     91.67 o   0.42561
  -6   7   2      321.80      301.59     80.74 o   0.38566
  -5   7   2     1554.29     1520.26    152.83 o   0.35079
  -4   7   2        3.25        0.00     35.11 o   0.32265
  -3   7   2     8790.84     8428.53    286.76 o   0.30311
  -2   7   2      795.72      864.21    115.60 o   0.29390
  -1   7   2      770.17      690.70    102.70 o   0.29599
   0   7   2      661.81      618.44     98.42 o   0.30914
   1   7   2      119.08       35.54     44.98 o   0.33204
   2   7   2        1.84       19.38     42.53 o   0.36285
   3   7   2       22.58       20.39     66.63 o   0.39975
  -4  -7  -2     2199.80     1946.65    259.25 o   0.44121
  -5  -7  -2      334.46      208.24    110.07 o   0.48607
  -6  -7  -2     1857.95     2018.76    300.78 o   0.53347
  -7  -7  -2      228.99      211.59    138.96 o   0.58278
  -8  -7  -2       92.89      135.58    188.78 o   0.63357
 -11   8   2       35.38       85.68    117.13 o   0.62445
 -10   8   2     1084.36     1107.87    227.53 o   0.57615
  -9   8   2      579.77      492.77    160.20 o   0.52978
  -8   8   2     3691.39     3643.96    311.67 o   0.48593
  -7   8   2      219.10      198.83     82.01 o   0.44532
  -6   8   2       73.43       88.83     57.38 o   0.40893
  -5   8   2      145.34      147.13     65.30 o   0.37797
  -4   8   2       92.11       82.67     56.48 o   0.35387
  -3   8   2     2827.96     2617.32    175.29 o   0.33811
  -2   8   2      744.77      686.10    111.49 o   0.33187
  -1   8   2     4100.14     3782.54    205.47 o   0.33569
   0   8   2       47.53       49.57     43.93 o   0.34923
   1   8   2     4929.94     4826.66    234.87 o   0.37143
   2   8   2     1209.70     1164.90    143.87 o   0.40087
   3   8   2      447.07      280.48    114.92 o   0.43606
   4   8   2      715.85      734.33    173.17 o   0.47575
  -5  -8  -2        5.34       15.25    132.85 o   0.51889
  -6  -8  -2     1819.80     1967.45    307.01 o   0.56471
  -7  -8  -2      305.99      217.04    144.62 o   0.61258
 -11   9   2       29.21        5.62    104.20 o   0.63651
 -10   9   2      842.14      792.99    204.34 o   0.59031
  -9   9   2      130.44      116.45    108.40 o   0.54636
  -8   9   2     2191.53     2204.93    218.27 o   0.50526
  -7   9   2      444.45      469.94    108.59 o   0.46775
  -6   9   2      246.92      281.49     86.93 o   0.43476
  -5   9   2       73.68       49.13     51.85 o   0.40740
  -4   9   2        2.35        2.66     43.02 o   0.38685
  -3   9   2     1822.34     1710.34    176.10 o   0.37426
  -2   9   2      129.88      107.33     61.23 o   0.37041
  -1   9   2    11261.08    11036.04    365.86 o   0.37560
   0   9   2      667.27      723.27    119.70 o   0.38944
   1   9   2     6088.40     6020.51    279.03 o   0.41108
   2   9   2      638.14      585.96    114.99 o   0.43936
   3   9   2      145.75      232.93    108.19 o   0.47309
   4   9   2       97.45       24.33     88.48 o   0.51119
   5   9   2      156.05      149.93    120.37 o   0.55277
   6   9   2      977.09     1127.66    255.79 o   0.59708
   7   9   2        1.76       43.35    150.12 o   0.64358
 -10  10   2      174.84      203.31    119.04 o   0.60688
  -9  10   2        8.79       52.82     87.74 o   0.56539
  -8  10   2      878.68      970.48    163.25 o   0.52703
  -7  10   2       15.71       29.71     62.42 o   0.49252
  -6  10   2      908.45      886.15    144.72 o   0.46274
  -5  10   2        4.97        0.00     46.07 o   0.43863
  -4  10   2       78.67       50.76     60.57 o   0.42119
  -3  10   2       28.50       17.41     47.39 o   0.41126
  -2  10   2     1962.21     1886.08    195.78 o   0.40938
  -1  10   2      484.20      389.46    101.65 o   0.41566
   0  10   2      247.69      297.94     86.53 o   0.42975
   1  10   2     2655.49     2457.45    220.07 o   0.45092
   2  10   2        0.80       38.55     61.68 o   0.47822
   3  10   2      696.02      747.72    186.42 o   0.51067
   4  10   2       50.95       22.97     84.38 o   0.54737
   5  10   2       53.85        4.92    118.32 o   0.58750
   6  10   2      213.64      106.84    143.83 o   0.63043
 -10  11   2      541.71      435.24    165.76 o   0.62566
  -9  11   2       51.43       15.00     86.32 o   0.58663
  -8  11   2      522.03      526.53    125.36 o   0.55095
  -7  11   2      179.35      220.27     90.74 o   0.51931
  -6  11   2     2089.76     1992.14    214.32 o   0.49249
  -5  11   2       91.14       82.13     65.82 o   0.47132
  -4  11   2     1085.78      952.13    152.23 o   0.45657
  -3  11   2       70.91       49.58     54.48 o   0.44890
  -2  11   2        5.52       33.59     56.40 o   0.44865
  -1  11   2     2174.34     1965.38    207.35 o   0.45583
   0  11   2     2194.08     2069.24    215.56 o   0.47012
   1  11   2      676.53      654.46    132.27 o   0.49089
   2  11   2      249.56      271.61    130.56 o   0.51736
   3  11   2      598.57      662.82    195.79 o   0.54870
   4  11   2       43.97       47.68    107.21 o   0.58413
   5  11   2      246.89      248.43    161.36 o   0.62296
 -10  12   2       64.13       94.72    148.33 o   0.64646
  -9  12   2      518.38      498.55    170.78 o   0.60984
  -8  12   2      426.32      452.25    122.66 o   0.57675
  -7  12   2      557.69      716.55    180.33 o   0.54781
  -6  12   2     1485.66     1381.79    192.03 o   0.52372
  -5  12   2       16.79       74.52     69.11 o   0.50516
  -4  12   2     1809.57     1522.66    197.81 o   0.49278
  -3  12   2      167.35      141.85     78.38 o   0.48703
  -2  12   2       71.09       68.51     69.90 o   0.48815
  -1  12   2        0.07        0.00     52.63 o   0.49609
   0  12   2       27.20       88.50     79.72 o   0.51055
   1  12   2      884.84      881.79    162.02 o   0.53098
   2  12   2      133.33      179.81    118.79 o   0.55672
   3  12   2      784.20     1210.60    260.08 o   0.58709
   4  12   2      128.53      167.95    148.36 o   0.62139
  -9  13   2       77.65       77.55    113.44 o   0.63482
  -8  13   2      275.71      255.04    107.07 o   0.60419
  -7  13   2      313.34      274.09    106.39 o   0.57777
  -6  13   2      308.66      213.20    101.24 o   0.55617
  -5  13   2      678.85      512.18    133.00 o   0.53996
  -4  13   2      859.15      843.47    159.55 o   0.52963
  -3  13   2        7.29        9.91     78.12 o   0.52554
  -2  13   2       18.07       23.60     67.45 o   0.52783
  -1  13   2       87.03       74.42     74.72 o   0.53642
   0  13   2      122.82      110.94     99.37 o   0.55101
   1  13   2       70.10       42.89     80.73 o   0.57115
   2  13   2      573.08      703.32    200.07 o   0.59626
   3  13   2      379.17      321.87    181.96 o   0.62576
  -8  14   2       82.85       10.52    110.04 o   0.63306
  -7  14   2      263.87      203.34    106.73 o   0.60898
  -6  14   2      175.83      149.62     92.70 o   0.58964
  -5  14   2     1264.74     1457.30    215.74 o   0.57552
  -4  14   2     1223.83     1183.59    195.31 o   0.56701
  -3  14   2      408.15      416.33    131.33 o   0.56436
  -2  14   2     1031.91     1002.24    183.87 o   0.56766
  -1  14   2       68.37      105.17     87.24 o   0.57680
   0  14   2      274.06      225.43    115.60 o   0.59151
   1  14   2        7.07        0.00    103.16 o   0.61139
   2  14   2      336.97      398.35    178.63 o   0.63595
  -7  15   2      220.83      233.34    115.78 o   0.64126
  -6  15   2        3.96       75.29     91.66 o   0.62398
  -5  15   2      111.41      158.91    102.90 o   0.61173
  -4  15   2       74.34       57.85     87.95 o   0.60482
  -3  15   2     1095.52     1094.51    197.67 o   0.60343
  -2  15   2      108.27      148.11    107.16 o   0.60760
  -1  15   2      251.14      260.74    130.18 o   0.61722
   0  15   2      199.98      198.77    128.66 o   0.63203
  -5  16   2      197.07      256.87    135.71 o   0.64847
  -4  16   2      298.13      380.09    145.02 o   0.64298
  -3  16   2      835.46      982.75    203.42 o   0.64270
  -2  16   2       90.45       53.80    102.65 o   0.64764
   2 -17   3       39.13       34.49    139.14 o   0.64949
   3 -17   3        7.80       17.14    106.17 o   0.64760
   1  16  -3      858.76      742.43    326.02 o   0.64493
   0  16  -3      659.35      526.10    288.48 o   0.62818
   1 -16   3      758.61      966.81    245.69 o   0.61646
   2 -16   3       36.29        0.00    110.35 o   0.61005
   3 -16   3       29.02        0.00     94.96 o   0.60912
   4 -16   3      756.86      789.92    235.30 o   0.61369
   5 -16   3       69.68       40.64    120.22 o   0.62365
   6 -16   3       22.63       57.83    111.84 o   0.63874
   1  15  -3      166.19      238.80    210.78 o   0.60466
   0 -15   3      711.99      882.14    228.74 o   0.58788
   1 -15   3     2121.86     2133.21    332.85 o   0.57649
   2 -15   3      383.67      384.42    160.42 o   0.57078
   3 -15   3      178.79      167.91    115.07 o   0.57094
   4 -15   3       72.21       57.94    110.78 o   0.57696
   5 -15   3       21.75       15.02     95.62 o   0.58866
   6 -15   3       43.81       74.96    118.08 o   0.60571
   7 -15   3      717.38      828.45    222.69 o   0.62768
  -4 -14   3      662.52      883.99    241.27 o   0.64421
  -3 -14   3       33.39      119.16    125.59 o   0.61330
  -2 -14   3       13.84       50.69    103.70 o   0.58652
   1  14  -3       10.76       24.24    120.65 o   0.56444
   0 -14   3      720.63      671.23    142.87 o   0.54765
   1 -14   3        2.42        0.11     62.63 o   0.53662
   2 -14   3     1392.63     1584.55    205.78 o   0.53173
   3 -14   3     1332.81     1465.88    266.65 o   0.53314
   4 -14   3       26.86       74.11    113.79 o   0.54080
   5 -14   3      238.90      233.61    127.57 o   0.55446
   6 -14   3       56.50       48.69     88.25 o   0.57368
   7 -14   3      366.32      302.19    151.76 o   0.59793
   8 -14   3       17.16       72.49    110.69 o   0.62662
  -5 -13   3     1012.19     1074.57    263.39 o   0.64158
  -4 -13   3        7.48       59.34    102.00 o   0.60609
  -3 -13   3       40.23       93.03    123.33 o   0.57429
  -2 -13   3      182.49      192.52    114.24 o   0.54680
  -1 -13   3      108.01      183.99    109.01 o   0.52431
   0 -13   3      146.82      190.63     84.83 o   0.50748
   1 -13   3        2.30       13.26     61.78 o   0.49689
   2 -13   3     3104.24     2879.89    234.07 o   0.49294
   3 -13   3     1046.40     1087.21    164.16 o   0.49579
   4 -13   3     1982.92     1692.05    202.13 o   0.50533
   5 -13   3      461.07      543.69    125.52 o   0.52118
   6 -13   3       18.20       64.41     88.73 o   0.54280
   7 -13   3      228.61       53.09     93.69 o   0.56953
   8 -13   3      437.91      448.69    162.05 o   0.60068
   9 -13   3      542.70      411.81    159.93 o   0.63562
  -6 -12   3       41.48       23.21    131.86 o   0.64470
  -5 -12   3      966.76      870.71    220.79 o   0.60495
  -4 -12   3       77.55       65.18     98.91 o   0.56834
  -3 -12   3     1201.56     1339.81    236.30 o   0.53552
  -2 -12   3      494.66      584.99    157.06 o   0.50723
  -1 -12   3      114.75       84.24     86.72 o   0.48426
   0 -12   3        9.11        4.21     55.24 o   0.46740
   1 -12   3      314.43      384.90    103.77 o   0.45733
   2 -12   3      423.80      383.27     99.92 o   0.45449
   3 -12   3       65.21      111.87     74.39 o   0.45902
   4 -12   3      959.06     1210.43    166.62 o   0.47070
   5 -12   3       97.41       70.91     69.79 o   0.48903
   6 -12   3      355.23      302.12    102.20 o   0.51330
   7 -12   3       72.30       98.91     76.75 o   0.54270
   8 -12   3        8.07       14.46     75.34 o   0.57645
   9 -12   3      755.41      906.48    209.21 o   0.61384
  -6 -11   3      241.53      277.29    158.10 o   0.60990
  -5 -11   3     1284.72     1213.84    239.71 o   0.56887
  -4 -11   3       50.73       26.54     88.05 o   0.53102
  -3 -11   3     1536.95     1569.38    240.17 o   0.49706
  -2 -11   3      249.95      214.79    100.62 o   0.46785
  -1 -11   3     1987.35     1963.09    197.92 o   0.44433
   0 -11   3      578.02      584.09    136.54 o   0.42744
   1 -11   3      340.98      340.87     91.69 o   0.41798
   2 -11   3      591.49      514.00    105.62 o   0.41646
   3 -11   3      434.40      353.88     97.58 o   0.42296
   4 -11   3     2431.40     2098.33    190.03 o   0.43712
   5 -11   3       31.80       88.50     60.05 o   0.45825
   6 -11   3     1897.84     1884.95    206.33 o   0.48542
   7 -11   3       66.77       73.43     70.12 o   0.51768
   8 -11   3      242.23      246.21    100.29 o   0.55416
   9 -11   3       23.33       89.14     75.19 o   0.59406
  10 -11   3       78.98      152.45    170.83 o   0.63676
  -7 -10   3      116.74      183.72    219.21 o   0.62080
  -6 -10   3      434.79      333.64    149.04 o   0.57587
  -5 -10   3     1133.70     1230.32    339.24 o   0.53346
  -4 -10   3      207.43      230.41    114.63 o   0.49423
  -3 -10   3     1837.05     1859.16    244.34 o   0.45899
  -2 -10   3     1307.24     1197.46    190.62 o   0.42873
  -1 -10   3     1440.57     1412.54    162.18 o   0.40456
   0 -10   3     1576.15     1574.11    191.77 o   0.38764
   1 -10   3      775.90      753.28    119.92 o   0.37892
   2 -10   3      127.99      158.45     64.52 o   0.37898
   3 -10   3     1307.38     1336.25    153.98 o   0.38782
   4 -10   3     3469.26     3400.23    209.62 o   0.40485
   5 -10   3       91.39       63.85     65.80 o   0.42911
   6 -10   3     2213.55     2044.80    203.16 o   0.45945
   7 -10   3        0.86        9.57     51.92 o   0.49475
   8 -10   3      862.66      769.13    149.64 o   0.53403
   9 -10   3        8.12        2.56     66.36 o   0.57648
 -10  10  -3       47.08      226.75    202.41 o   0.62145
  -8  -9   3      183.14      144.73    223.23 o   0.63735
  -7  -9   3       46.81      130.64    170.47 o   0.58910
  -6  -9   3      119.93      107.10    104.23 o   0.54275
  -5  -9   3      256.20      233.86    118.28 o   0.49885
  -4  -9   3     1852.93     2044.67    258.55 o   0.45810
  -3  -9   3      361.53      280.04    106.98 o   0.42140
  -2  -9   3     3167.90     2997.28    237.39 o   0.38992
  -1  -9   3     2879.11     2591.90    177.97 o   0.36499
   0  -9   3     2686.48     2780.69    174.18 o   0.34804
   1  -9   3     1131.49     1165.44    129.97 o   0.34024
   2  -9   3      266.45      292.56     76.30 o   0.34225
   3  -9   3      946.31     1093.16    132.67 o   0.35387
   4  -9   3      795.33      759.88    117.55 o   0.37423
   5  -9   3     1052.42     1008.89    138.20 o   0.40199
   6  -9   3      599.38      679.61    122.72 o   0.43574
   7  -9   3      291.35      237.93     85.71 o   0.47421
   8  -9   3     1597.77     1514.13    190.40 o   0.51634
   9  -9   3       35.11       37.82     67.25 o   0.56130
 -10   9  -3      201.73      233.87    189.18 o   0.60848
  -8  -8   3      567.28      826.68    336.60 o   0.60815
  -7  -8   3       38.75        3.55    114.32 o   0.55856
  -6  -8   3      644.49      704.83    174.80 o   0.51073
  -5  -8   3      288.08      313.27     90.11 o   0.46523
  -4  -8   3     2098.35     2274.72    253.95 o   0.42280
  -3  -8   3      142.18      206.01     92.82 o   0.38445
  -2  -8   3     4592.69     4487.06    268.74 o   0.35154
  -1  -8   3     2748.94     2602.37    161.77 o   0.32570
   0  -8   3      593.78      622.97    112.43 o   0.30872
   1  -8   3     6755.31     6611.02    236.83 o   0.30210
   2  -8   3       20.99       24.03     38.51 o   0.30651
   3  -8   3      343.37      309.22     73.39 o   0.32149
   4  -8   3      132.67      158.51     61.54 o   0.34568
   5  -8   3      394.01      392.39     90.89 o   0.37731
   6  -8   3      918.95      947.52    136.91 o   0.41468
   7  -8   3     2526.29     2570.15    214.48 o   0.45638
   8  -8   3      623.00      700.38    131.97 o   0.50133
   9  -8   3      341.38      295.02    102.75 o   0.54873
 -10   8  -3      813.90      980.48    322.41 o   0.59800
 -11   8  -3        0.88        6.99    154.73 o   0.64872
  -9  -7   3      100.01      206.17    204.43 o   0.63251
  -8  -7   3      918.26     1131.34    346.31 o   0.58034
  -7  -7   3      710.74      610.49    242.91 o   0.52938
  -6  -7   3     1035.20     1170.92    202.19 o   0.48003
  -5  -7   3        0.34        1.19     46.72 o   0.43283
  -4  -7   3       47.73       70.41     63.24 o   0.38856
  -3  -7   3      110.04       59.93     59.47 o   0.34834
  -2  -7   3     7211.49     6976.60    310.19 o   0.31374
  -1  -7   3     2955.05     2993.40    160.10 o   0.28679
   0  -7   3     4790.84     4984.47    226.86 o   0.26981
   1  -7   3       98.48      113.23     44.70 o   0.26471
   2  -7   3      204.85      188.04     55.15 o   0.27217
   3  -7   3      898.34      921.09    109.81 o   0.29121
   4  -7   3      652.40      706.22    106.69 o   0.31978
   5  -7   3       13.73        6.68     40.98 o   0.35559
   6  -7   3       11.76       11.35     51.01 o   0.39668
   7  -7   3      533.60      519.97    105.82 o   0.44159
   8  -7   3     1073.00     1025.17    154.66 o   0.48925
  -9   7  -3     1629.49     1738.68    255.59 o   0.53894
 -10   7  -3      901.65     1112.82    357.29 o   0.59015
 -11   7  -3        2.99        0.00    206.52 o   0.64252
  -9  -6   3      397.90      368.41    248.54 o   0.60746
  -8  -6   3       43.04       56.88    150.05 o   0.55412
  -7  -6   3      694.20      739.07    255.45 o   0.50182
  -6  -6   3      830.55      976.52    134.71 o   0.45091
  -5  -6   3        7.25        1.43     40.03 o   0.40193
  -4  -6   3      497.08      446.97    111.18 o   0.35568
  -3  -6   3       19.54       52.60     54.17 o   0.31335
  -2  -6   3     5475.52     5231.57    252.38 o   0.27676
  -1  -6   3     3999.54     4001.28    169.34 o   0.24847
   0  -6   3     2494.23     2174.97    119.58 o   0.23152
   1  -6   3     4730.72     4562.05    165.24 o   0.22846
   2  -6   3     7662.03     7744.68    223.24 o   0.23982
   3  -6   3      512.12      482.97     78.92 o   0.26375
   4  -6   3     1367.44     1369.74    128.79 o   0.29722
   5  -6   3     1574.31     1443.14    142.73 o   0.33740
   6  -6   3      291.36      326.05     83.36 o   0.38219
   7  -6   3      988.60     1077.87    147.50 o   0.43015
   8  -6   3        5.01       28.64     56.84 o   0.48033
  -9   6  -3      304.35      326.30    131.02 o   0.53210
 -10   6  -3      569.19      836.93    297.23 o   0.58504
 -11   6  -3      320.21      296.90    225.46 o   0.63886
 -10  -5   3      144.72      212.17    204.08 o   0.63923
  -9  -5   3      376.23      276.99    183.13 o   0.58417
  -8  -5   3      190.08      132.94    138.91 o   0.52973
  -7  -5   3     2097.65     1961.13    396.35 o   0.47614
  -6  -5   3     2692.13     2509.63    174.54 o   0.42371
  -5  -5   3     1216.36     1288.44    131.59 o   0.37292
  -4  -5   3     2858.82     2754.63    156.82 o   0.32457
  -3  -5   3     1531.39     1717.12    156.16 o   0.27991
  -2  -5   3      437.33      402.76     85.27 o   0.24099
  -1  -5   3       35.16       38.40     37.50 o   0.21103
   0  -5   3     1828.90     1655.63     93.77 o   0.19421
   1  -5   3      174.98      230.93     46.58 o   0.19398
   2  -5   3     2718.66     2692.98    125.64 o   0.21040
   3  -5   3     1016.67      986.86     99.35 o   0.24007
   4  -5   3     5207.83     5095.50    201.30 o   0.27879
   5  -5   3     1153.45      999.22    117.36 o   0.32334
   6  -5   3        5.29        3.74     46.09 o   0.37161
   7  -5   3     1241.08     1323.59    154.75 o   0.42234
  -8   5  -3      181.44      242.74    107.79 o   0.47474
  -9   5  -3     2296.05     2506.47    460.81 o   0.52831
 -10   5  -3       30.96      133.20    150.20 o   0.58272
 -11   5  -3      373.80      387.50    240.66 o   0.63777
 -10  -4   3       41.12        0.00    135.56 o   0.61876
  -9  -4   3       94.40        2.95    100.28 o   0.56286
  -8  -4   3      344.62      190.70    153.96 o   0.50744
  -7  -4   3     1904.13     1820.58    214.61 o   0.45267
  -6  -4   3       73.82       79.46     56.36 o   0.39880
  -5  -4   3     7739.39     7388.12    249.53 o   0.34628
  -4  -4   3       99.04      108.18     44.25 o   0.29580
  -3  -4   3     1490.62     1494.01    130.03 o   0.24864
  -2  -4   3     2265.38     2242.50    141.44 o   0.20704
  -1  -4   3     5972.64     6145.24    200.69 o   0.17505
   0  -4   3     6675.48     6893.36    158.20 o   0.15857
   1  -4   3      254.40      250.93     42.30 o   0.16240
   2  -4   3    24522.46    25405.17    345.79 o   0.18528
   3  -4   3     3660.24     3797.94    152.97 o   0.22139
   4  -4   3     4066.38     3824.70    167.78 o   0.26538
   5  -4   3     1230.86     1210.35    123.51 o   0.31395
   6  -4   3       14.88       21.97     45.11 o   0.36529
   7  -4   3        0.18       18.42     48.90 o   0.41836
  -8   4  -3        5.84       30.03     77.62 o   0.47260
  -9   4  -3        9.86       87.44    145.80 o   0.52764
 -10   4  -3      211.86      150.70    171.49 o   0.58325
 -11   4  -3      977.15     1151.84    393.03 o   0.63928
 -10  -3   3      296.55      148.48    190.32 o   0.60035
  -9  -3   3        1.53        0.00     99.37 o   0.54377
  -8  -3   3        0.45        0.00     86.02 o   0.48753
  -7  -3   3      541.31      613.79    104.69 o   0.43176
  -6  -3   3      934.34      940.96    112.92 o   0.37666
  -5  -3   3     2650.25     2386.38    138.76 o   0.32258
  -4  -3   3      306.82      280.44     58.65 o   0.27012
  -3  -3   3     6193.92     6343.43    185.01 o   0.22046
  -2  -3   3     8351.01     8791.66    239.83 o   0.17598
  -1  -3   3    16028.49    16614.67    283.02 o   0.14164
   0  -3   3     8085.16     8181.44    139.76 o   0.12602
   1  -3   3    17170.39    17972.52    230.27 o   0.13576
   2  -3   3    35002.09    36356.20    386.69 o   0.16645
   3  -3   3     1381.49     1391.49     92.07 o   0.20907
   4  -3   3     6501.13     6455.17    207.10 o   0.25776
   5  -3   3      104.68      105.30     48.95 o   0.30967
   6  -3   3      996.24      970.93    118.51 o   0.36343
   7  -3   3      214.03      190.91     71.59 o   0.41832
  -8   3  -3      352.65      272.02    110.03 o   0.47396
  -9   3  -3     1812.15     1960.97    423.02 o   0.53010
 -10   3  -3      179.32       37.53    131.36 o   0.58660
 -11   3  -3      359.21      498.15    277.91 o   0.64337
 -11  -2   3        7.62      162.99    186.90 o   0.64142
 -10  -2   3      378.96      542.12    264.41 o   0.58420
  -9  -2   3      328.89      370.89    211.01 o   0.52714
  -8  -2   3      536.22      497.96    209.36 o   0.47031
  -7  -2   3       93.10      139.27     57.07 o   0.41381
  -6  -2   3       21.39       24.10     41.01 o   0.35779
  -5  -2   3     2852.55     2716.75    138.14 o   0.30251
  -4  -2   3     2535.54     2449.71    118.98 o   0.24848
  -3  -2   3     8280.54     8287.00    188.96 o   0.19672
  -2  -2   3      700.48      733.44     59.52 o   0.14961
  -1  -2   3     5139.53     5203.81    134.67 o   0.11311
   0   2  -3     4060.74     4215.23    199.41 o   0.09967
   1  -2   3       25.81       42.27     22.67 o   0.11747
   2  -2   3       40.30       25.49     23.98 o   0.15618
   3  -2   3      317.60      320.41     53.87 o   0.20424
   4  -2   3    10577.50    10587.96    250.95 o   0.25644
   5  -2   3      990.48      970.79    102.39 o   0.31071
   6  -2   3     3293.73     3202.46    170.40 o   0.36612
  -7   2  -3      536.80      461.98    126.41 o   0.42223
  -8   2  -3       67.13       80.68     81.06 o   0.47878
  -9   2  -3      122.04        3.02    108.49 o   0.53565
 -10   2  -3       28.59       13.19    144.67 o   0.59273
 -11   2  -3       57.84       99.16    190.46 o   0.64998
 -11  -1   3      274.50      479.61    253.71 o   0.62792
 -10  -1   3     1449.51     1348.08    394.53 o   0.57050
  -9  -1   3       57.11      114.30    134.65 o   0.51320
  -8  -1   3      164.85      185.47     93.35 o   0.45608
  -7  -1   3       43.12       88.78     50.24 o   0.39922
  -6  -1   3       45.44       57.19     41.75 o   0.34273
  -5  -1   3      403.28      406.20     65.12 o   0.28686
  -4  -1   3     2894.04     2867.56    115.03 o   0.23202
  -3  -1   3    21099.65    21933.93    267.97 o   0.17919
  -2  -1   3       29.01       26.64     19.93 o   0.13080
  -1  -1   3     9557.95     9409.25    139.36 o   0.09402
   0  -1   3     2508.71     2476.19     55.86 o   0.08542
  -1   1  -3    46952.26    49532.82    470.96 o   0.11172
   2  -1   3     2138.78     2235.14     85.73 o   0.15618
   3  -1   3      999.87      919.67     70.41 o   0.20744
   4  -1   3      682.05      549.90     66.51 o   0.26153
   5  -1   3     2701.34     2621.20    134.41 o   0.31701
   6  -1   3     3337.46     3231.62    161.13 o   0.37325
  -7   1  -3     1311.69     1090.33    189.28 o   0.42996
  -8   1  -3      874.26      983.22    197.11 o   0.48697
  -9   1  -3       55.06       80.04    132.77 o   0.54419
 -10   1  -3       73.89       38.26    165.39 o   0.60156
 -11   0   3      161.32      146.32    216.27 o   0.61681
 -10   0   3     1385.10     1190.89    363.92 o   0.55943
  -9   0   3       27.70        0.00    106.04 o   0.50218
  -8   0   3      659.49      749.34    156.45 o   0.44513
  -7   0   3      289.02      262.26     68.03 o   0.38836
  -6   0   3      550.73      566.72     78.90 o   0.33201
  -5   0   3        0.91        9.70     25.99 o   0.27635
  -4   0   3     3833.47     4069.55    121.17 o   0.22189
  -3   0   3     3567.00     3672.76    171.20 o   0.16979
  -2   0   3     2283.02     2399.52    121.35 o   0.12308
  -1   0   3    12486.02    12650.81    165.02 o   0.09053
   0   0   3      971.24      902.25     47.11 o   0.08928
  -1   0  -3      422.23      353.28     32.88 o   0.12031
  -2   0  -3      441.96      412.06     75.53 o   0.16645
  -3   0  -3       73.71       86.18     48.62 o   0.21832
   4   0   3      698.00      695.59     62.47 o   0.27267
   5   0   3     3665.00     3431.75    137.54 o   0.32827
  -6   0  -3      964.12     1083.71    176.25 o   0.38458
  -7   0  -3     5269.31     5091.14    333.49 o   0.44133
  -8   0  -3     3713.85     3842.67    316.52 o   0.49836
  -9   0  -3      328.07      336.93    211.28 o   0.55560
 -10   0  -3       25.07        0.00    159.94 o   0.61298
 -11   1   3      200.41      122.07    219.80 o   0.60823
 -10   1   3      568.87      489.25    243.67 o   0.55114
  -9   1   3      701.70      971.36    187.65 o   0.49427
  -8   1   3     1400.22     1412.31    211.37 o   0.43770
  -7   1   3     1287.14     1331.49    116.76 o   0.38155
  -6   1   3      575.51      491.01     73.15 o   0.32605
  -5   1   3      158.49      165.21     42.38 o   0.27160
  -4   1   3       73.56       84.84     27.94 o   0.21897
  -3   1   3     5614.74     5750.34    124.49 o   0.16988
   2  -1  -3     9362.36     9770.40    183.47 o   0.12845
  -1   1   3    31499.70    31585.18    299.94 o   0.10423
   0   1   3      366.02      293.16     37.84 o   0.10935
  -1  -1  -3      321.30      280.52     33.77 o   0.14064
  -2  -1  -3     1117.59     1186.13    120.33 o   0.18528
  -3  -1  -3     7486.22     7882.59    298.81 o   0.23581
  -4  -1  -3       31.77        9.23     39.82 o   0.28915
  -5  -1  -3        9.73        0.81     49.21 o   0.34401
  -6  -1  -3     1103.75     1033.46    176.12 o   0.39975
  -7  -1  -3     3332.48     3122.07    285.02 o   0.45605
  -8  -1  -3     1281.41     1429.90    236.07 o   0.51274
  -9  -1  -3      365.65      536.96    255.72 o   0.56968
 -10  -1  -3       69.88      151.81    223.38 o   0.62682
 -11   2   3       35.08        0.00    147.18 o   0.60228
 -10   2   3       58.71       35.00    142.53 o   0.54578
  -9   2   3     2147.97     2124.05    266.26 o   0.48963
  -8   2   3     1488.11     1455.94    215.65 o   0.43397
  -7   2   3     1423.79     1442.94    120.85 o   0.37901
  -6   2   3      541.06      523.99     76.61 o   0.32511
  -5   2   3      234.43      215.63     51.29 o   0.27290
  -4   2   3      349.71      431.88     59.06 o   0.22355
  -3   2   3     1792.71     1747.97     87.37 o   0.17946
  -2   2   3    12499.06    12882.92    223.14 o   0.14547
  -1   2   3     1054.63     1114.84     72.12 o   0.12979
   0   2   3    13484.78    13308.50    224.46 o   0.13877
  -1  -2  -3     5092.11     4955.22    133.96 o   0.16851
  -3  -2  -3     5515.95     5729.67    270.24 o   0.25857
  -4  -2  -3      430.96      585.47    121.46 o   0.31013
  -5  -2  -3      416.64      375.24    112.83 o   0.36363
  -6  -2  -3      421.05      418.38    130.03 o   0.41834
  -7  -2  -3      818.45      870.09    182.43 o   0.47383
  -8  -2  -3      910.06      758.65    188.43 o   0.52985
  -9  -2  -3      721.28      667.14    286.51 o   0.58626
 -10  -2  -3      123.06       88.97    187.96 o   0.64296
 -11   3   3       19.56       53.92    185.63 o   0.59904
 -10   3   3      258.52      250.22    200.72 o   0.54342
  -9   3   3     1974.35     2157.37    272.22 o   0.48835
  -8   3   3      273.53      194.49     96.83 o   0.43405
  -7   3   3     1864.00     1716.30    135.98 o   0.38083
  -6   3   3     1747.45     1626.97    127.22 o   0.32924
  -5   3   3      817.96      816.89     89.60 o   0.28017
  -4   3   3      853.42      982.31     86.97 o   0.23519
  -3   3   3       13.12       12.20     27.10 o   0.19713
  -2   3   3     1809.78     1826.95    100.03 o   0.17069
  -1   3   3       34.28       46.37     29.50 o   0.16167
   0   3   3     8414.40     8210.24    201.92 o   0.17283
   1   3   3     3723.13     3714.26    134.69 o   0.20082
  -2  -3  -3    10315.04    11075.92    226.81 o   0.23982
   3   3   3     1394.96     1239.19     77.59 o   0.28535
  -4  -3  -3      452.28      440.84    116.28 o   0.33476
  -5  -3  -3      942.07      830.50    165.99 o   0.38657
  -6  -3  -3        5.23       41.51     80.53 o   0.43992
  -7  -3  -3     2098.42     2020.33    271.92 o   0.49432
  -8  -3  -3      128.64      136.45    117.37 o   0.54946
  -9  -3  -3     1110.17     1424.93    420.13 o   0.60513
 -11   4   3      339.38      442.07    257.07 o   0.59856
 -10   4   3      107.03       35.74     90.84 o   0.54410
  -9   4   3       42.38       10.83     74.30 o   0.49045
  -8   4   3       27.38       29.84     63.55 o   0.43792
  -7   4   3     1770.24     1651.21    144.49 o   0.38695
  -6   4   3       83.21       65.52     49.18 o   0.33825
  -5   4   3     9393.96     8763.02    259.69 o   0.29296
  -4   4   3      240.67      316.39     64.17 o   0.25291
  -3   4   3      484.59      512.45     74.37 o   0.22097
  -2   4   3        5.34        5.77     27.59 o   0.20105
  -1   4   3        0.82        3.49     23.43 o   0.19683
   0   4   3     5219.82     5329.55    181.32 o   0.20927
   1   4   3     1216.13     1272.66     97.58 o   0.23573
  -2  -4  -3     5805.72     5356.03    182.73 o   0.27216
  -3  -4  -3      656.26      728.07    140.40 o   0.31512
  -4  -4  -3     1402.20     1156.92    183.54 o   0.36230
  -5  -4  -3     1007.41      802.58    163.99 o   0.41225
  -6  -4  -3       16.69       29.63     77.33 o   0.46407
  -7  -4  -3       35.73       74.16     96.39 o   0.51721
  -8  -4  -3        3.03        7.98    100.43 o   0.57129
  -9  -4  -3      349.82      250.06    240.27 o   0.62607
 -11   5   3       88.96      126.03    183.42 o   0.60084
 -10   5   3      270.72      278.40    124.01 o   0.54781
  -9   5   3        2.80        0.00     62.58 o   0.49590
  -8   5   3        6.45       26.72     59.97 o   0.44549
  -7   5   3     1429.60     1334.95    140.72 o   0.39716
  -6   5   3      702.73      735.26    107.60 o   0.35177
  -5   5   3     6423.16     5981.49    229.33 o   0.31059
  -4   5   3      394.84      418.76     77.95 o   0.27554
  -3   5   3     1854.89     1763.36    125.31 o   0.24922
  -2   5   3     4043.81     4081.67    176.72 o   0.23457
  -1   5   3      247.55      209.71     56.92 o   0.23380
   0   5   3      489.64      505.25     79.56 o   0.24704
   1   5   3      110.08      111.93     44.55 o   0.27225
   2   5   3     4620.82     4555.94    187.81 o   0.30650
  -3  -5  -3      120.98      100.49     73.32 o   0.34712
  -4  -5  -3     2105.76     2240.76    255.55 o   0.39214
  -5  -5  -3       16.15       46.54     78.83 o   0.44020
  -6  -5  -3      501.42      559.27    161.68 o   0.49042
  -7  -5  -3      125.42      151.24    120.29 o   0.54219
  -8  -5  -3       16.93       60.32    109.94 o   0.59511
  -9  -5  -3       33.57      198.43    208.70 o   0.64890
 -11   6   3      214.73      165.31    199.36 o   0.60585
 -10   6   3      822.73      788.20    193.50 o   0.55449
  -9   6   3      258.35      268.77    112.03 o   0.50458
  -8   6   3       23.21        2.45     52.11 o   0.45658
  -7   6   3      893.99      991.31    132.58 o   0.41116
  -6   6   3      753.58      679.38    109.31 o   0.36929
  -5   6   3     4526.10     4344.79    208.64 o   0.33230
  -4   6   3      767.38      751.15    104.75 o   0.30199
  -3   6   3    13265.48    12882.47    336.87 o   0.28054
  -2   6   3        1.52       35.73     37.42 o   0.27006
  -1   6   3      226.45      224.55     61.21 o   0.27183
   0   6   3        5.43       20.74     36.76 o   0.28561
   1   6   3     1355.56     1418.85    131.39 o   0.30982
   2   6   3      901.06      902.96    112.00 o   0.34224
   3   6   3       61.89        3.94     62.31 o   0.38078
  -4  -6  -3     1181.65     1179.81    210.14 o   0.42378
  -5  -6  -3        1.49       41.59     86.99 o   0.47001
  -6  -6  -3     2371.20     2430.93    318.15 o   0.51862
  -7  -6  -3        0.89       52.47    113.90 o   0.56898
  -8  -6  -3      259.33      271.62    155.64 o   0.62068
 -11   7   3        7.25        0.00     99.48 o   0.61352
 -10   7   3     1252.80     1263.97    244.42 o   0.56404
  -9   7   3       70.41       33.31     75.83 o   0.51633
  -8   7   3        3.72       60.73     74.60 o   0.47093
  -7   7   3      200.30       99.51     63.61 o   0.42859
  -6   7   3      178.48      111.13     59.87 o   0.39029
  -5   7   3     1154.17     1074.33    134.42 o   0.35734
  -4   7   3      842.61      859.01    120.42 o   0.33134
  -3   7   3     8856.34     8335.09    291.07 o   0.31402
  -2   7   3      116.02       73.96     48.18 o   0.30685
  -1   7   3     1902.02     1797.34    155.47 o   0.31053
   0   7   3     1218.40     1144.17    130.48 o   0.32471
   1   7   3        0.72        0.45     33.59 o   0.34809
   2   7   3      399.55      404.71     86.32 o   0.37898
   3   7   3       39.95       13.30     64.38 o   0.41570
   4   7   3      801.04      808.67    181.04 o   0.45686
  -5  -7  -3     1104.08     1042.62    214.33 o   0.50136
  -6  -7  -3     1841.10     1908.09    302.92 o   0.54839
  -7  -7  -3        1.43        0.00     97.15 o   0.59735
  -8  -7  -3      389.71      380.45    257.14 o   0.64781
 -11   8   3      670.01      918.03    229.66 o   0.62376
 -10   8   3     1222.87     1443.72    265.11 o   0.57630
  -9   8   3      970.61     1026.75    214.77 o   0.53094
  -8   8   3      532.71      594.74    158.32 o   0.48826
  -7   8   3        1.80       11.76     45.39 o   0.44903
  -6   8   3       27.89       28.41     47.26 o   0.41423
  -5   8   3       32.62       49.40     51.23 o   0.38506
  -4   8   3      536.55      475.58    123.61 o   0.36288
  -3   8   3     1875.29     1756.13    172.40 o   0.34903
  -2   8   3      991.26      818.22    147.35 o   0.34451
  -1   8   3     5363.13     5242.51    243.47 o   0.34969
   0   8   3       23.73       32.04     44.87 o   0.36415
   1   8   3      114.50       69.31     53.76 o   0.38685
   2   8   3       90.49       56.61     56.69 o   0.41645
   3   8   3      478.52      550.21    159.25 o   0.45159
   4   8   3        4.47        0.00     69.77 o   0.49109
   5   8   3      888.87     1011.64    221.98 o   0.53397
  -6  -8  -3     1201.16     1498.80    395.75 o   0.57950
  -7  -8  -3      166.11      135.89    197.25 o   0.62708
 -11   9   3      149.15      273.09    155.81 o   0.63644
 -10   9   3      126.59      196.31    134.24 o   0.59112
  -9   9   3      873.11      803.76    194.23 o   0.54820
  -8   9   3      457.54      462.96    147.78 o   0.50827
  -7   9   3      637.81      533.09    114.11 o   0.47211
  -6   9   3       74.75      103.97     66.07 o   0.44064
  -5   9   3        1.26        9.77     47.07 o   0.41493
  -4   9   3      400.86      320.75    112.30 o   0.39610
  -3   9   3       17.12       11.62     48.14 o   0.38516
  -2   9   3     3812.44     3583.27    217.98 o   0.38280
  -1   9   3     2612.29     2759.30    192.15 o   0.38916
   0   9   3     2948.36     2798.05    198.71 o   0.40384
   1   9   3     2160.08     1989.25    191.00 o   0.42598
   2   9   3      211.46      214.08     81.21 o   0.45448
   3   9   3        7.08        5.18     58.53 o   0.48824
   4   9   3        0.16       29.32     83.83 o   0.52624
   5   9   3      673.27      872.23    216.77 o   0.56763
   6   9   3      143.94       94.89    148.10 o   0.61173
 -10  10   3      267.06      274.77    134.36 o   0.60831
  -9  10   3      433.78      556.71    169.36 o   0.56785
  -8  10   3     1039.82     1081.63    219.36 o   0.53065
  -7  10   3      814.60      683.79    133.84 o   0.49745
  -6  10   3     1480.02     1410.36    178.30 o   0.46909
  -5  10   3      168.15      110.12     74.26 o   0.44651
  -4  10   3        2.23       10.28     68.62 o   0.43060
  -3  10   3       44.17       57.00     59.02 o   0.42213
  -2  10   3      597.71      633.86    124.73 o   0.42154
  -1  10   3        8.79       12.88     51.28 o   0.42887
   0  10   3      990.04     1143.39    158.30 o   0.44372
   1  10   3     2301.43     2247.80    216.05 o   0.46537
   2  10   3       92.30       84.13     85.97 o   0.49293
   3  10   3      324.93      306.99    136.40 o   0.52548
   4  10   3       12.12       46.68     92.66 o   0.56213
   5  10   3      341.99      330.48    164.64 o   0.60215
   6  10   3        5.09        0.48    133.33 o   0.64491
 -10  11   3        0.49        0.00     98.34 o   0.62766
  -9  11   3      921.34     1022.23    226.42 o   0.58965
  -8  11   3       20.47       20.57     89.78 o   0.55511
  -7  11   3     1000.15      923.69    158.72 o   0.52472
  -6  11   3     1093.94      976.16    155.28 o   0.49924
  -5  11   3      581.80      614.43    131.77 o   0.47946
  -4  11   3      495.42      417.17    111.05 o   0.46610
  -3  11   3      121.28      133.80     79.09 o   0.45972
  -2  11   3       13.22       18.07     58.53 o   0.46061
  -1  11   3        6.14        5.03     52.75 o   0.46874
   0  11   3      326.13      406.18    108.79 o   0.48373
   1  11   3      390.52      408.59    114.82 o   0.50497
   2  11   3     1327.87     1335.85    248.80 o   0.53172
   3  11   3      464.23      488.67    176.29 o   0.56319
   4  11   3       30.48       32.00    107.34 o   0.59864
   5  11   3        3.86       11.09    123.01 o   0.63741
 -10  12   3       14.21       29.86    107.81 o   0.64900
  -9  12   3      992.77     1118.45    245.24 o   0.61339
  -8  12   3       65.12       61.83     95.08 o   0.58140
  -7  12   3     1567.99     1359.71    191.45 o   0.55365
  -6  12   3      212.46      109.12     78.94 o   0.53080
  -5  12   3     1257.43     1363.88    191.91 o   0.51353
  -4  12   3      166.08       90.14     71.00 o   0.50239
  -3  12   3      196.22      162.96     85.74 o   0.49780
  -2  12   3       21.26        5.38     60.15 o   0.49995
  -1  12   3      152.41      194.07     89.63 o   0.50874
   0  12   3      836.49     1014.43    168.81 o   0.52384
   1  12   3       17.12        1.39     64.93 o   0.54473
   2  12   3     1648.61     1787.70    298.94 o   0.57078
   3  12   3      223.45      316.70    161.92 o   0.60130
   4  12   3      169.88      186.82    161.45 o   0.63566
  -9  13   3      110.50      112.65    120.01 o   0.63884
  -8  13   3       50.03       93.35    110.86 o   0.60927
  -7  13   3      924.44     1007.11    174.93 o   0.58397
  -6  13   3       17.81       22.77     72.45 o   0.56354
  -5  13   3     1794.99     1644.75    217.39 o   0.54850
  -4  13   3       93.80      102.87     82.33 o   0.53931
  -3  13   3      306.48      306.11    114.34 o   0.53627
  -2  13   3       81.96       42.94     81.37 o   0.53948
  -1  13   3       32.86       31.09     69.55 o   0.54884
   0  13   3      299.26      394.23    123.71 o   0.56404
   1  13   3      443.32      386.36    165.37 o   0.58462
   2  13   3      699.11      831.80    229.09 o   0.61004
   3  13   3      261.56      427.39    199.44 o   0.63973
  -8  14   3       47.37       49.73    104.85 o   0.63852
  -7  14   3      449.82      474.30    135.56 o   0.61550
  -6  14   3      384.25      385.93    121.36 o   0.59725
  -5  14   3     1045.76     1081.49    189.06 o   0.58421
  -4  14   3        9.21       74.62     82.74 o   0.57674
  -3  14   3     2403.96     2089.45    258.11 o   0.57504
  -2  14   3       16.75       84.45     86.91 o   0.57918
  -1  14   3       35.43       40.67     83.83 o   0.58903
   0  14   3       17.78       25.44     82.51 o   0.60431
   1  14   3       20.13       15.30    107.81 o   0.62462
   2  14   3      623.67      786.15    242.43 o   0.64949
  -7  15   3       11.83       14.83     84.17 o   0.64805
  -6  15   3      535.29      469.96    147.16 o   0.63179
  -5  15   3     1447.61     1234.62    255.99 o   0.62054
  -4  15   3      418.38      297.76    127.70 o   0.61458
  -3  15   3     1516.67     1560.03    230.65 o   0.61406
  -2  15   3      125.73      192.36    118.53 o   0.61901
  -1  15   3       22.40       18.62     95.81 o   0.62928
   0  15   3        1.18       33.73    126.29 o   0.64463
   2 -17   4       14.54       11.52    122.76 o   0.64570
   3 -17   4        2.63      193.53    140.48 o   0.64461
   4 -17   4       21.33       25.50    114.97 o   0.64872
   1  16  -4       34.86        0.00    187.21 o   0.63926
   0  16  -4     1203.98     1207.94    377.56 o   0.62320
   1 -16   4      508.58      565.67    207.38 o   0.61224
   2 -16   4        5.57       49.75    120.42 o   0.60665
   3 -16   4      217.98       81.46    130.74 o   0.60657
   4 -16   4       31.29       97.16    119.44 o   0.61202
   5 -16   4      247.55      147.47    133.92 o   0.62285
   6 -16   4       11.19       25.55    109.76 o   0.63877
   3  15  -4      148.61      104.81    186.50 o   0.64591
   2  15  -4      770.26      957.52    341.32 o   0.62031
   1  15  -4       27.73        0.00    128.48 o   0.59925
   0  15  -4      921.08      974.09    329.59 o   0.58323
   1 -15   4      298.07      318.93    150.50 o   0.57265
   2 -15   4       25.16       41.67     95.23 o   0.56783
   3 -15   4       31.80       27.58     96.35 o   0.56891
   4 -15   4        0.84        5.59     90.91 o   0.57586
   5 -15   4      170.77      352.15    151.92 o   0.58847
   6 -15   4      142.98      191.92    132.42 o   0.60639
   7 -15   4      792.10      960.16    240.86 o   0.62917
  -4 -14   4        7.72        2.72    118.18 o   0.63729
   3  14  -4      371.30      388.73    216.53 o   0.60690
   2  14  -4      434.79      372.14    150.36 o   0.58072
   1  14  -4      500.32      520.60    251.79 o   0.55935
   0 -14   4      990.58     1240.88    253.70 o   0.54336
   1 -14   4      809.11      826.71    204.93 o   0.53323
   2 -14   4     2184.61     2403.10    337.78 o   0.52929
   3 -14   4       46.23       61.27    106.18 o   0.53169
   4 -14   4      706.36      558.68    175.70 o   0.54034
   5 -14   4       40.35       50.19     89.12 o   0.55496
   6 -14   4       25.17       33.72     88.06 o   0.57507
   7 -14   4       67.34       51.53    100.96 o   0.60014
   8 -14   4        5.04       58.08    108.19 o   0.62956
  -5 -13   4      712.61      829.47    226.00 o   0.63442
  -4 -13   4      125.64      117.30    113.45 o   0.59939
  -3 -13   4      540.87      490.48    159.73 o   0.56812
   2  13  -4        5.07        0.00     80.32 o   0.54129
   1  13  -4       48.63      106.92     81.14 o   0.51957
   0 -13   4      169.22      231.91     87.14 o   0.50362
   1 -13   4      526.00      573.87    125.00 o   0.49401
   2 -13   4     2610.56     2645.62    222.14 o   0.49110
   3 -13   4      289.28      198.69    123.74 o   0.49502
   4 -13   4     1634.36     1564.24    262.40 o   0.50561
   5 -13   4       56.43       56.59     87.61 o   0.52246
   6 -13   4        3.61        0.10     81.23 o   0.54499
   7 -13   4        3.34        0.00     73.58 o   0.57253
   8 -13   4       60.37       82.01     99.83 o   0.60439
   9 -13   4      118.04      218.89    144.27 o   0.63994
  -6 -12   4      271.68      380.82    177.92 o   0.63737
  -5 -12   4      492.44      710.44    200.42 o   0.59800
  -4 -12   4      240.67      258.61    131.03 o   0.56187
  -3 -12   4      882.19      800.17    184.65 o   0.52964
  -2 -12   4        4.43       17.58     74.29 o   0.50206
   1  12  -4       26.81       50.03     81.25 o   0.47994
   0 -12   4        3.53       45.98     58.10 o   0.46405
   1 -12   4     2089.44     1821.90    192.34 o   0.45505
   2 -12   4      714.62      630.26    120.69 o   0.45335
   3 -12   4     2232.17     2262.82    208.36 o   0.45903
   4 -12   4     2998.93     2980.20    228.29 o   0.47183
   5 -12   4       10.68        5.49     52.88 o   0.49118
   6 -12   4      602.55      584.49    168.54 o   0.51636
   7 -12   4        4.94       14.29     71.51 o   0.54656
   8 -12   4        7.36       18.64     94.42 o   0.58099
   9 -12   4      138.61      127.61    101.49 o   0.61895
  -7 -11   4       58.01      114.37    188.49 o   0.64606
  -6 -11   4      126.98      246.55    213.32 o   0.60279
  -5 -11   4      300.97      371.66    157.16 o   0.56217
  -4 -11   4     2121.20     2188.15    285.35 o   0.52483
  -3 -11   4     1197.21     1057.15    197.02 o   0.49151
  -2 -11   4      495.31      583.40    148.00 o   0.46308
   1  11  -4     1398.79     1522.81    272.82 o   0.44050
   0 -11   4      300.67      251.59     82.29 o   0.42469
   1 -11   4      143.59      138.80     65.46 o   0.41642
   2 -11   4      439.70      422.95     95.71 o   0.41615
   3 -11   4     2639.25     2616.98    199.01 o   0.42389
   4 -11   4      536.22      624.77    119.25 o   0.43922
   5 -11   4      787.70      903.72    144.01 o   0.46138
   6 -11   4     2387.06     2407.77    223.75 o   0.48945
   7 -11   4      137.14      131.11     81.04 o   0.52247
   8 -11   4       63.35       58.63     74.42 o   0.55956
   9 -11   4       33.01        7.91     84.63 o   0.59998
  -7 -10   4       37.67        0.00    141.64 o   0.61360
  -6 -10   4      207.57      326.43    153.37 o   0.56901
  -5 -10   4      105.97      126.61    109.12 o   0.52704
  -4 -10   4     2055.82     2042.74    262.58 o   0.48837
  -3 -10   4      766.08      856.96    169.10 o   0.45383
  -2 -10   4       88.85       99.74     79.27 o   0.42443
   1  10  -4     3476.92     3576.05    326.44 o   0.40131
   0 -10   4      136.04      125.21     60.10 o   0.38561
   1 -10   4       28.48       10.02     51.08 o   0.37823
   2 -10   4       14.49       14.64     41.14 o   0.37967
   3 -10   4     1774.50     1731.10    157.70 o   0.38984
   4 -10   4      316.00      368.33     93.08 o   0.40807
   5 -10   4     7027.85     6677.47    297.25 o   0.43336
   6 -10   4     1961.27     2103.20    204.19 o   0.46454
   7 -10   4      698.16      709.25    133.57 o   0.50053
   8 -10   4      249.69      240.63     91.83 o   0.54036
   9 -10   4       77.05       22.05     70.20 o   0.58325
  -8  -9   4       10.65      128.79    196.69 o   0.63012
  -7  -9   4        7.91        0.00    117.20 o   0.58216
  -6  -9   4      433.88      309.03    140.37 o   0.53620
  -5  -9   4       90.72       71.05     58.89 o   0.49277
  -4  -9   4      353.17      397.04    128.73 o   0.45263
  -3  -9   4       88.75       90.41     80.12 o   0.41671
  -2  -9   4     3349.80     3280.64    243.19 o   0.38620
  -1  -9   4     1319.53     1325.85    170.08 o   0.36246
   0  -9   4      379.85      330.24     80.66 o   0.34689
   1  -9   4      218.33      174.14     64.35 o   0.34062
   2  -9   4       10.82       25.27     39.83 o   0.34414
   3  -9   4      943.75      851.35    118.11 o   0.35717
   4  -9   4       13.00       21.21     46.14 o   0.37873
   5  -9   4     4021.55     4085.03    227.43 o   0.40747
   6  -9   4       46.20       69.64     64.12 o   0.44199
   7  -9   4      642.34      604.80    123.37 o   0.48104
   8  -9   4      286.71      285.78     95.07 o   0.52362
  -9   9  -4       57.76       31.33     94.62 o   0.56893
 -10   9  -4       23.93        0.00    126.29 o   0.61637
  -8  -8   4      465.63      522.14    243.12 o   0.60122
  -7  -8   4      199.65      220.80    176.42 o   0.55194
  -6  -8   4      500.08      276.58    124.09 o   0.50453
  -5  -8   4      292.41      262.23     81.54 o   0.45955
  -4  -8   4       24.61        0.00     53.30 o   0.41780
  -3  -8   4      273.69      271.30     96.96 o   0.38033
  -2  -8   4     7002.06     6604.74    316.55 o   0.34852
  -1  -8   4      575.80      654.63    118.40 o   0.32406
   0  -8   4      819.84      712.67     97.10 o   0.30869
   1  -8   4     2391.61     2382.69    142.40 o   0.30380
   2  -8   4      158.22      122.50     49.58 o   0.30988
   3  -8   4       99.57      148.70     57.97 o   0.32632
   4  -8   4       23.37       17.42     41.81 o   0.35166
   5  -8   4     3405.18     3234.99    194.89 o   0.38416
   6  -8   4      280.88      325.89     87.85 o   0.42216
   7  -8   4     4458.76     4435.78    253.46 o   0.46431
   8  -8   4        5.18        0.00     51.08 o   0.50959
  -9   8  -4     1392.36     1378.68    239.96 o   0.55723
 -10   8  -4       23.58        0.00    118.37 o   0.60668
  -9  -7   4     1650.51     1535.76    416.44 o   0.62563
  -8  -7   4       95.28        0.00    107.05 o   0.57374
  -7  -7   4     1082.30      913.91    296.78 o   0.52315
  -6  -7   4      301.60      170.83     74.11 o   0.47425
  -5  -7   4        1.07       61.17     53.35 o   0.42763
  -4  -7   4       30.67       49.74     65.54 o   0.38412
  -3  -7   4       94.24       89.62     61.21 o   0.34491
  -2  -7   4     1576.54     1464.53    164.53 o   0.31161
   1   7  -4       30.03       41.35     56.41 o   0.28630
   0  -7   4     8548.38     8629.62    244.72 o   0.27122
   1  -7   4     2985.58     3203.49    149.01 o   0.26810
   2  -7   4     2257.12     1894.40    122.41 o   0.27736
   3  -7   4     1141.62     1164.04    118.37 o   0.29783
   4  -7   4        0.30        8.28     37.53 o   0.32743
   5  -7   4      295.77      275.43     76.58 o   0.36392
   6  -7   4      220.38      183.67     73.31 o   0.40546
   7  -7   4     2263.87     2317.96    201.78 o   0.45065
   8  -7   4       11.45       24.42     57.04 o   0.49850
  -9   7  -4     1068.11      939.78    204.62 o   0.54831
 -10   7  -4      332.67      108.36    172.90 o   0.59959
  -9  -6   4      685.84      782.80    303.26 o   0.60094
  -8  -6   4      164.55      124.72    149.81 o   0.54792
  -7  -6   4     2483.12     2844.98    466.41 o   0.49602
  -6  -6   4      618.11      600.31    109.31 o   0.44562
  -5  -6   4      176.56      231.97     72.42 o   0.39731
  -4  -6   4        4.18       26.28     43.46 o   0.35193
  -3  -6   4       12.94       43.64     50.10 o   0.31078
  -2  -6   4      458.90      375.80     87.32 o   0.27576
   1   6  -4       37.09        7.34     36.73 o   0.24945
   0  -6   4     5812.44     5500.16    177.52 o   0.23482
   1  -6   4       55.66       57.33     34.12 o   0.23405
   2  -6   4     1517.10     1432.58    103.95 o   0.24728
   3  -6   4     2407.10     2439.15    138.07 o   0.27247
   4  -6   4     3186.39     2919.15    161.86 o   0.30669
   5  -6   4      160.78      158.00     61.27 o   0.34729
   6  -6   4      904.56      915.85    130.07 o   0.39228
   7  -6   4     3607.23     3211.44    207.65 o   0.44033
  -8   6  -4      376.02      386.64    133.56 o   0.49053
  -9   6  -4     4459.12     4624.99    354.52 o   0.54229
 -10   6  -4       54.08       89.96    177.53 o   0.59521
 -11   6  -4      373.44      429.12    272.27 o   0.64899
 -10  -5   4      121.39      137.90    180.19 o   0.63283
  -9  -5   4      315.54      456.80    247.76 o   0.57806
  -8  -5   4      396.61      516.60    236.80 o   0.52399
  -7  -5   4     4581.04     4535.03    294.84 o   0.47085
  -6  -5   4      647.70      633.33    105.66 o   0.41900
  -5  -5   4     5339.09     5418.37    228.01 o   0.36899
  -4  -5   4       45.69       40.66     41.85 o   0.32168
  -3  -5   4      159.00      103.04     57.24 o   0.27843
  -2  -5   4       28.97       57.22     43.48 o   0.24145
  -1  -5   4       80.65       74.29     39.94 o   0.21401
   0  -5   4      766.09      702.15     66.11 o   0.20008
   1  -5   4      218.35      171.70     39.83 o   0.20246
   2  -5   4     5702.97     5916.91    179.49 o   0.22062
   3  -5   4     1855.36     1888.12    116.14 o   0.25117
   4  -5   4     6028.47     5821.41    214.79 o   0.29022
   5  -5   4      178.51      190.98     61.26 o   0.33480
   6  -5   4      104.71      155.38     62.69 o   0.38300
   7  -5   4      139.13      217.38     76.72 o   0.43360
  -8   5  -4       26.20       41.73     86.91 o   0.48586
  -9   5  -4     2412.95     2313.97    293.60 o   0.53930
 -10   5  -4      244.81      274.90    197.19 o   0.59359
 -11   5  -4      489.93      343.50    241.39 o   0.64852
 -10  -4   4       90.92      200.74    176.85 o   0.61277
  -9  -4   4      155.49      121.94    126.78 o   0.55722
  -8  -4   4      278.95      492.92    211.09 o   0.50221
  -7  -4   4      674.50      564.27    133.67 o   0.44797
  -6  -4   4     2316.53     2255.93    157.44 o   0.39479
  -5  -4   4     2386.37     2246.96    146.54 o   0.34317
  -4  -4   4        2.24        6.62     35.35 o   0.29395
  -3  -4   4     3397.85     3536.48    152.22 o   0.24854
  -2  -4   4      432.51      318.96     68.08 o   0.20944
  -1  -4   4      141.77      153.40     46.88 o   0.18079
   0   4  -4      455.84      476.37     51.75 o   0.16803
   1  -4   4    11386.70    11938.44    200.96 o   0.17467
   2  -4   4    15642.04    16125.61    273.76 o   0.19878
   3  -4   4      715.81      641.46     79.52 o   0.23504
   4  -4   4     1269.73     1230.76    111.80 o   0.27875
   5  -4   4      577.64      665.11     97.61 o   0.32694
   6  -4   4     1116.62     1197.02    132.47 o   0.37789
   7  -4   4      826.30      885.98    126.64 o   0.43063
  -8   4  -4      631.48      779.19    178.82 o   0.48458
  -9   4  -4      122.86      108.44     98.74 o   0.53936
 -10   4  -4      800.05     1068.34    337.16 o   0.59475
 -10  -3   4      117.03      168.11    188.30 o   0.59483
  -9  -3   4       23.83       63.36    120.80 o   0.53865
  -8  -3   4      904.08     1241.72    326.99 o   0.48290
  -7  -3   4        8.73       41.92     68.06 o   0.42774
  -6  -3   4     2936.49     2882.33    165.18 o   0.37345
  -5  -3   4     2836.74     2690.77    144.56 o   0.32046
  -4  -3   4    12585.66    13078.30    282.77 o   0.26953
  -3  -3   4     1667.70     1610.47     96.76 o   0.22211
  -2  -3   4      443.94      437.58     66.21 o   0.18096
  -1  -3   4     1744.63     1766.51     92.54 o   0.15128
   0   3  -4     7883.80     7696.48    316.49 o   0.14054
   1  -3   4    23204.08    23966.85    266.43 o   0.15279
   2  -3   4     4211.37     4198.87    136.18 o   0.18349
   3  -3   4     3649.37     3332.48    137.98 o   0.22520
   4  -3   4     2556.24     2286.43    127.43 o   0.27293
   5  -3   4     1780.46     1834.37    133.12 o   0.32403
   6  -3   4     3098.72     3095.64    172.90 o   0.37713
  -7   3  -4      171.47      190.37     92.75 o   0.43150
  -8   3  -4       22.88       11.28     69.23 o   0.48670
  -9   3  -4      133.20      197.15    111.86 o   0.54249
 -10   3  -4      435.43      254.53    224.52 o   0.59869
 -11  -2   4      515.34      468.06    278.27 o   0.63605
 -10  -2   4      267.38      362.08    221.79 o   0.57920
  -9  -2   4        5.27        0.00     77.89 o   0.52259
  -8  -2   4      274.82      214.52    103.07 o   0.46634
  -7  -2   4      943.39      910.84    160.38 o   0.41056
  -6  -2   4     1966.29     2058.75    133.29 o   0.35550
  -5  -2   4     3331.16     3236.76    144.65 o   0.30154
  -4  -2   4     6340.13     6386.54    180.18 o   0.24941
  -3  -2   4    12584.29    12420.15    224.30 o   0.20052
  -2  -2   4     1845.41     1836.69     82.55 o   0.15791
  -1  -2   4     9401.26     9480.31    182.87 o   0.12804
   0   2  -4      773.34      846.74    111.78 o   0.12074
  -1   2  -4       79.71       80.37     31.87 o   0.13961
   2  -2   4     1200.97     1259.18     77.88 o   0.17644
   3  -2   4     2207.12     2072.66    104.63 o   0.22248
   4  -2   4     3054.80     2767.20    131.12 o   0.27312
   5  -2   4     2629.81     2381.02    136.71 o   0.32622
   6  -2   4     2714.92     2666.42    153.96 o   0.38075
  -7   2  -4       53.68       49.70     70.49 o   0.43617
  -8   2  -4      154.45       60.06     77.41 o   0.49219
  -9   2  -4      373.02      253.23    127.05 o   0.54862
 -10   2  -4      385.50      187.59    183.65 o   0.60535
 -11  -1   4      338.35      190.98    219.81 o   0.62305
 -10  -1   4      338.70      425.34    221.25 o   0.56606
  -9  -1   4      870.18      972.50    304.25 o   0.50929
  -8  -1   4       75.73       82.25     74.80 o   0.45284
  -7  -1   4      165.53      218.79     88.10 o   0.39683
  -6  -1   4     2277.16     2150.65    125.73 o   0.34148
  -5  -1   4      435.55      454.66     60.70 o   0.28719
  -4  -1   4     8549.14     8808.75    177.61 o   0.23467
  -3  -1   4       72.28       80.58     17.92 o   0.18545
  -2  -1   4    10031.54    10393.09    164.07 o   0.14297
  -1  -1   4      235.44      318.70     37.42 o   0.11496
   0  -1   4     3598.05     3595.26     93.05 o   0.11278
  -1   1  -4     1620.08     1654.54     97.82 o   0.13766
  -2   1  -4      159.32      167.70     53.91 o   0.17863
   3  -1   4     2077.70     2004.34     92.61 o   0.22714
   4  -1   4     1169.14     1128.85     83.16 o   0.27930
   5  -1   4     5150.65     4889.45    167.21 o   0.33339
  -6   1  -4      858.72      804.07    155.54 o   0.38861
  -7   1  -4      882.22      876.05    176.49 o   0.44454
  -8   1  -4     1438.32     1400.96    232.92 o   0.50094
  -9   1  -4       26.45       95.63    161.82 o   0.55766
 -10   1  -4        6.32       17.52    150.32 o   0.61463
 -11   0   4      943.95      875.77    333.10 o   0.61249
 -10   0   4        4.35       47.86    134.36 o   0.55560
  -9   0   4     1678.85     1497.76    226.93 o   0.49897
  -8   0   4       10.56        0.00     58.81 o   0.44268
  -7   0   4      359.85      371.15    111.25 o   0.38691
  -6   0   4      310.99      344.35     56.49 o   0.33189
  -5   0   4      116.19      135.08     33.61 o   0.27810
  -4   0   4     1067.81      983.34    123.58 o   0.22638
  -3   0   4     2946.36     2768.27    156.62 o   0.17857
  -2   0   4    63304.80    67213.31    481.11 o   0.13876
  -1   0   4     5921.79     6354.86    135.51 o   0.11554
   0   0   4    10654.24    10799.53    175.26 o   0.11904
  -1   0  -4     6296.14     6629.34    136.36 o   0.14738
  -2   0  -4     2928.72     3041.26    166.15 o   0.18973
  -3   0  -4       47.48       28.73     40.20 o   0.23875
  -4   0  -4      453.08      552.72    114.04 o   0.29109
  -5   0  -4     1798.01     1702.90    200.59 o   0.34524
  -6   0  -4      333.35      272.25    108.96 o   0.40047
  -7   0  -4     1910.28     1824.77    246.14 o   0.45639
  -8   0  -4      261.65      287.51    129.82 o   0.51277
  -9   0  -4     1567.15     1448.45    374.39 o   0.56948
 -10   0  -4      106.76      218.79    286.07 o   0.62642
 -11   1   4     1201.39     1073.41    361.77 o   0.60449
 -10   1   4      146.84      194.28    175.02 o   0.54797
  -9   1   4      508.65      554.67    152.54 o   0.49180
  -8   1   4       50.45       94.27     73.37 o   0.43610
  -7   1   4      528.01      566.55    129.55 o   0.38109
  -6   1   4      180.74      136.10     41.03 o   0.32712
  -5   1   4      781.51      841.59     61.96 o   0.27479
  -4   1   4     3119.06     3162.98    190.03 o   0.22526
  -3   1   4      984.35     1046.91     56.57 o   0.18083
  -2   1   4     6771.93     6786.61    150.16 o   0.14623
  -1   1   4     1656.45     1634.43     80.80 o   0.12960
   0   1   4    10996.31    10828.79    194.19 o   0.13761
  -1  -1  -4      963.82      930.54     61.30 o   0.16674
  -2  -1  -4      385.26      393.33     85.02 o   0.20832
  -3  -1  -4      344.17      366.56     89.75 o   0.25636
  -4  -1  -4      323.48      285.08     91.92 o   0.30785
  -5  -1  -4     1048.00     1012.97    166.94 o   0.36131
  -6  -1  -4      173.02      213.89    106.13 o   0.41600
  -7  -1  -4     1070.84     1136.16    209.05 o   0.47147
  -8  -1  -4       98.32       77.60     99.78 o   0.52749
  -9  -1  -4     1113.08     1187.28    367.29 o   0.58390
 -10  -1  -4      234.21      245.76    230.26 o   0.64059
 -11   2   4      124.15      149.79    168.31 o   0.59915
 -10   2   4      175.11      173.05    179.71 o   0.54329
  -9   2   4     2929.70     2751.57    278.29 o   0.48793
  -8   2   4      507.95      493.52    134.53 o   0.43326
  -7   2   4     4222.51     3926.62    275.65 o   0.37958
  -6   2   4       39.24       56.73     36.07 o   0.32738
  -5   2   4      163.24      192.47     43.10 o   0.27748
  -4   2   4      120.93       94.44     34.80 o   0.23139
  -3   2   4     1749.50     1668.02     89.38 o   0.19188
  -2   2   4       97.86      110.52     35.41 o   0.16378
  -1   2   4        8.98       11.37     23.62 o   0.15347
   0   2   4     4249.89     3979.46    134.70 o   0.16435
   1   2   4     1049.40     1033.98     72.86 o   0.19287
  -2  -2  -4     3625.15     3550.46    205.41 o   0.23262
  -3  -2  -4      202.06      250.46     83.72 o   0.27884
  -4  -2  -4       41.45        3.01     46.47 o   0.32882
  -5  -2  -4      142.46      132.42     85.88 o   0.38107
  -6  -2  -4      139.74      148.99     93.55 o   0.43479
  -7  -2  -4      197.43      294.20    131.36 o   0.48948
  -8  -2  -4       13.28        0.00     87.61 o   0.54486
  -9  -2  -4     1002.87     1034.64    348.27 o   0.60073
 -11   3   4       71.75      106.35    162.43 o   0.59655
 -10   3   4     1535.05     1542.14    255.96 o   0.54164
  -9   3   4     1231.83     1266.36    220.83 o   0.48744
  -8   3   4       31.39       67.68     72.45 o   0.43423
  -7   3   4     6105.71     5862.65    339.75 o   0.38241
  -6   3   4      586.52      575.93     81.05 o   0.33265
  -5   3   4     3270.59     3198.18    146.01 o   0.28599
  -4   3   4       15.59       13.25     28.81 o   0.24425
  -3   3   4     1900.89     1848.04    106.64 o   0.21036
  -2   3   4      560.91      525.20     68.34 o   0.18861
  -1   3   4     2341.19     2211.53    114.00 o   0.18337
   0   3   4     6264.24     6181.10    184.79 o   0.19596
   1   3   4     5351.37     5597.68    172.69 o   0.22339
  -2  -3  -4     2824.59     2457.72    109.37 o   0.26103
  -3  -3  -4      389.90      453.05    109.63 o   0.30511
  -4  -3  -4     1597.33     1547.81    203.53 o   0.35324
  -5  -3  -4        4.65        0.00     59.78 o   0.40398
  -6  -3  -4      433.64      454.19    140.52 o   0.45644
  -7  -3  -4      364.96      370.40    149.51 o   0.51011
  -8  -3  -4      176.41      132.08    128.49 o   0.56463
  -9  -3  -4      763.86      805.97    331.76 o   0.61978
 -11   4   4        8.09        9.42    178.47 o   0.59672
 -10   4   4       11.72       34.54     78.50 o   0.54304
  -9   4   4     1010.13     1131.92    215.32 o   0.49034
  -8   4   4     1625.78     1316.65    215.13 o   0.43899
  -7   4   4     1754.95     1613.03    133.42 o   0.38950
  -6   4   4      288.29      245.11     66.38 o   0.34270
  -5   4   4     5240.23     5338.22    203.14 o   0.29983
  -4   4   4      824.64     1028.47    102.14 o   0.26284
  -3   4   4      980.88      802.56     92.62 o   0.23452
  -2   4   4      271.42      226.51     54.71 o   0.21826
  -1   4   4      379.31      335.48     63.98 o   0.21681
   0   4   4       50.04       96.65     43.98 o   0.23043
   1   4   4      917.79      889.39     91.85 o   0.25675
   2   4   4     5758.45     5354.79    182.80 o   0.29236
  -3  -4  -4      779.43      656.74    136.80 o   0.33429
  -4  -4  -4     4035.64     3925.02    285.29 o   0.38047
  -5  -4  -4     1405.03     1264.71    211.97 o   0.42952
  -6  -4  -4       44.14       23.00     68.10 o   0.48057
  -7  -4  -4      196.18      252.71    135.26 o   0.53304
  -8  -4  -4      167.33      199.62    133.99 o   0.58656
  -9  -4  -4      168.14      266.27    243.44 o   0.64085
 -11   5   4      466.64      360.50    230.74 o   0.59965
 -10   5   4       49.61       34.57     85.51 o   0.54747
  -9   5   4      393.27      343.07    132.46 o   0.49657
  -8   5   4      147.68      199.04     99.26 o   0.44741
  -7   5   4     1728.67     1691.48    154.04 o   0.40062
  -6   5   4     1500.09     1452.23    138.67 o   0.35714
  -5   5   4     3956.43     3856.44    186.38 o   0.31831
  -4   5   4      746.20      752.09     99.95 o   0.28605
  -3   5   4     5581.37     5288.16    207.65 o   0.26278
  -2   5   4        0.09        7.91     30.53 o   0.25102
  -1   5   4        9.56        5.95     31.75 o   0.25239
   0   5   4      995.65     1026.77    109.93 o   0.26667
   1   5   4     7707.73     7804.32    245.57 o   0.29198
   2   5   4      629.68      534.76     82.87 o   0.32576
  -3  -5  -4     3455.33     3396.26    262.03 o   0.36567
  -4  -5  -4     4622.93     4578.97    320.64 o   0.40993
  -5  -5  -4      166.69      144.85     99.37 o   0.45727
  -6  -5  -4      453.04      400.38    148.96 o   0.50682
  -7  -5  -4      223.05      103.71    115.25 o   0.55801
  -8  -5  -4      299.98      272.03    161.35 o   0.61042
 -11   6   4      304.98      246.52    136.39 o   0.60531
 -10   6   4       67.83       17.80     80.15 o   0.55485
  -9   6   4      137.12       79.17     82.86 o   0.50601
  -8   6   4      331.89      413.76    135.08 o   0.45930
  -7   6   4      267.87      261.83     77.14 o   0.41544
  -6   6   4     3139.26     3119.79    186.19 o   0.37545
  -5   6   4     2812.02     2764.87    170.76 o   0.34067
  -4   6   4     8044.44     7907.71    275.25 o   0.31285
  -3   6   4     3018.18     2713.74    163.44 o   0.29398
  -2   6   4      305.48      333.63     74.31 o   0.28583
  -1   6   4      338.09      271.03     68.04 o   0.28932
   0   6   4       90.53       73.72     47.58 o   0.30403
   1   6   4     1434.46     1336.45    131.16 o   0.32848
   2   6   4      795.43      739.75    103.67 o   0.36067
   3   6   4     2046.18     2350.05    260.48 o   0.39874
  -4  -6  -4     1118.90     1099.24    205.29 o   0.44118
  -5  -6  -4     1401.71     1247.16    234.89 o   0.48683
  -6  -6  -4     1574.04     1681.60    282.91 o   0.53489
  -7  -6  -4        0.85        0.00    113.61 o   0.58475
  -8  -6  -4      171.52      269.44    172.98 o   0.63599
 -11   7   4      431.44      430.19    165.12 o   0.61363
 -10   7   4      391.17      416.21    149.87 o   0.56508
  -9   7   4      870.19      943.17    208.83 o   0.51847
  -8   7   4     1566.85     1375.15    230.72 o   0.47439
  -7   7   4      354.00      399.12    100.79 o   0.43359
  -6   7   4     2267.25     2182.65    179.41 o   0.39710
  -5   7   4        3.77        1.29     41.93 o   0.36620
  -4   7   4     1016.64      932.76    127.59 o   0.34240
  -3   7   4     4785.22     5067.89    234.00 o   0.32727
  -2   7   4     1088.88      930.34    125.34 o   0.32203
  -1   7   4      944.18      900.80    121.84 o   0.32714
   0   7   4       75.67      101.82     53.88 o   0.34216
   1   7   4      138.51      159.29     64.42 o   0.36586
   2   7   4        2.36       20.28     41.62 o   0.39668
   3   7   4     1399.02     1397.73    222.92 o   0.43311
   4   7   4        5.80       22.06     74.66 o   0.47387
  -5  -7  -4     4009.29     4288.96    511.33 o   0.51792
  -6  -7  -4      197.87      220.73    136.33 o   0.56449
  -7  -7  -4      611.61      715.48    214.96 o   0.61302
 -11   8   4      626.05      585.44    188.26 o   0.62449
 -10   8   4      113.80      121.81    104.09 o   0.57799
  -9   8   4      434.53      524.80    161.28 o   0.53376
  -8   8   4       49.37       30.13     75.52 o   0.49239
  -7   8   4       78.62      106.26     67.22 o   0.45467
  -6   8   4      375.39      322.77     90.74 o   0.42157
  -5   8   4       50.48       40.32     53.06 o   0.39428
  -4   8   4     5563.85     5444.72    260.86 o   0.37405
  -3   8   4      601.28      653.50    113.98 o   0.36208
  -2   8   4     4322.12     3911.12    218.12 o   0.35918
  -1   8   4      509.44      486.07     97.79 o   0.36559
   0   8   4      790.90      766.50    121.21 o   0.38082
   1   8   4       32.60        9.78     39.22 o   0.40388
   2   8   4       10.99        8.29     40.98 o   0.43352
   3   8   4      358.29      506.66    147.28 o   0.46850
   4   8   4       10.58        9.75     87.18 o   0.50771
   5   8   4      776.58      740.86    200.91 o   0.55025
   6   8   4      222.70      323.51    164.44 o   0.59541
   7   8   4      470.97      566.70    229.80 o   0.64263
 -11   9   4      857.42      775.66    224.11 o   0.63776
 -10   9   4      130.75      215.36    127.23 o   0.59343
  -9   9   4      920.87     1121.95    227.79 o   0.55163
  -8   9   4       23.05       38.84     78.95 o   0.51299
  -7   9   4     1224.52     1305.29    169.85 o   0.47828
  -6   9   4        9.94       14.97     48.59 o   0.44841
  -5   9   4      318.65      316.73     92.84 o   0.42441
  -4   9   4      760.97      761.01    130.64 o   0.40731
  -3   9   4      152.65      147.55     69.48 o   0.39800
  -2   9   4     3866.02     3860.06    230.64 o   0.39703
  -1   9   4       28.34       23.58     46.88 o   0.40447
   0   9   4     3807.19     3682.06    224.86 o   0.41986
   1   9   4      959.59      931.46    141.27 o   0.44238
   2   9   4       95.19       88.54     85.78 o   0.47100
   3   9   4      323.66      239.73    119.16 o   0.50469
   4   9   4      353.77      333.51    143.11 o   0.54250
   5   9   4      624.21      812.73    220.16 o   0.58363
   6   9   4        2.03       10.65    123.10 o   0.62744
 -10  10   4       26.98        0.00     88.64 o   0.61118
  -9  10   4      567.87      579.48    181.76 o   0.57184
  -8  10   4      563.04      601.25    177.15 o   0.53590
  -7  10   4     1642.30     1556.47    190.79 o   0.50408
  -6  10   4        2.15       10.04     47.86 o   0.47722
  -5  10   4      276.51      303.09     97.35 o   0.45619
  -4  10   4      149.82      128.12     75.96 o   0.44181
  -3  10   4     2485.85     2318.28    218.93 o   0.43477
  -2  10   4      161.82      147.00     74.56 o   0.43540
  -1  10   4        9.84       13.25     48.05 o   0.44368
   0  10   4     4127.67     3932.28    245.71 o   0.45919
   1  10   4       93.75       90.12     65.72 o   0.48124
   2  10   4      720.66      847.45    198.85 o   0.50897
   3  10   4      140.63      162.19    119.09 o   0.54151
   4  10   4       53.40       78.44    110.80 o   0.57806
   5  10   4       77.21       54.56    125.64 o   0.61789
 -10  11   4      195.19      144.98    137.37 o   0.63107
  -9  11   4     1296.76     1290.09    257.05 o   0.59416
  -8  11   4      681.54      808.53    204.72 o   0.56082
  -7  11   4     1205.51     1190.88    176.49 o   0.53175
  -6  11   4       32.32       20.15     60.11 o   0.50765
  -5  11   4     1637.94     1729.05    206.59 o   0.48928
  -4  11   4        8.45        5.34     55.80 o   0.47730
  -3  11   4       32.93       37.69     56.17 o   0.47218
  -2  11   4     4366.92     4310.60    270.39 o   0.47415
  -1  11   4      209.83      151.65     81.36 o   0.48313
   0  11   4     2757.00     3010.77    248.37 o   0.49874
   1  11   4      120.96      137.58     87.68 o   0.52038
   2  11   4     1151.70     1367.98    258.03 o   0.54733
   3  11   4      142.75      105.08    123.82 o   0.57886
   4  11   4      116.67      193.93    148.00 o   0.61425
  -9  12   4      141.80      119.73    121.27 o   0.61835
  -8  12   4        7.05       19.88     86.18 o   0.58752
  -7  12   4      645.25      801.58    157.48 o   0.56100
  -6  12   4       80.14       82.23     83.60 o   0.53944
  -5  12   4     1057.89     1224.92    184.72 o   0.52345
  -4  12   4       40.07       23.34     67.54 o   0.51355
  -3  12   4       44.19       42.87     74.17 o   0.51009
  -2  12   4       42.33       72.67     74.04 o   0.51321
  -1  12   4     1223.51     1175.56    181.34 o   0.52278
   0  12   4      610.35      565.71    133.57 o   0.53846
   1  12   4      439.12      480.10    168.23 o   0.55974
   2  12   4     1200.62     1124.88    251.03 o   0.58600
   3  12   4      217.01      273.97    157.47 o   0.61662
  -9  13   4      253.82      172.48    150.15 o   0.64420
  -8  13   4      725.14      965.93    238.62 o   0.61574
  -7  13   4      164.37      255.94    108.20 o   0.59161
  -6  13   4      263.28      259.48    111.27 o   0.57236
  -5  13   4     1183.40     1124.53    186.46 o   0.55850
  -4  13   4       76.18       71.26     94.47 o   0.55043
  -3  13   4      985.64     1010.33    179.70 o   0.54840
  -2  13   4       85.73       65.29     84.61 o   0.55250
  -1  13   4      322.64      356.60    115.46 o   0.56257
   0  13   4      207.13      200.05    101.09 o   0.57831
   1  13   4      466.96      490.87    183.26 o   0.59928
   2  13   4      467.72      311.92    173.29 o   0.62494
  -8  14   4       37.92       24.86    106.66 o   0.64530
  -7  14   4      406.36      344.00    124.66 o   0.62337
  -6  14   4      822.51      837.17    171.39 o   0.60623
  -5  14   4      506.86      591.11    151.26 o   0.59426
  -4  14   4       20.15       18.85     74.61 o   0.58781
  -3  14   4      309.84      317.59    126.21 o   0.58704
  -2  14   4        0.55        0.00     72.33 o   0.59198
  -1  14   4        5.26       72.23     93.22 o   0.60248
   0  14   4        0.19       52.37    140.57 o   0.61828
   1  14   4      910.83     1014.44    263.06 o   0.63896
  -6  15   4      433.44      426.80    137.67 o   0.64088
  -5  15   4      391.57      326.39    137.14 o   0.63063
  -4  15   4      227.06      384.82    134.16 o   0.62560
  -3  15   4      183.90      201.63    125.03 o   0.62593
  -2  15   4       53.74       46.29     98.11 o   0.63161
  -1  15   4      197.31      200.26    135.88 o   0.64250
  -1  17  -5       67.79      244.34    227.78 o   0.64874
   2 -17   5        2.57       20.11    122.62 o   0.64326
   3 -17   5        2.45        0.00    100.92 o   0.64298
   4 -17   5       82.52      317.02    161.61 o   0.64791
   1  16  -5      361.64      462.14    270.22 o   0.63494
   0  16  -5      390.91      501.94    268.83 o   0.61961
   1 -16   5        7.85       17.06    112.23 o   0.60944
   2 -16   5      703.02      847.76    239.18 o   0.60469
   3 -16   5       39.47       19.70     88.29 o   0.60548
   4 -16   5      343.05      367.37    174.62 o   0.61180
   5 -16   5      575.62      744.67    230.81 o   0.62346
   6 -16   5      232.79      169.28    140.93 o   0.64019
   3  15  -5       42.68       60.30    161.12 o   0.64060
   2  15  -5      167.82      301.01    206.85 o   0.61564
   1  15  -5      842.82      790.52    301.47 o   0.59529
   0  15  -5      843.67      911.94    330.30 o   0.58006
  -1  15  -5      141.95       75.75    164.82 o   0.57034
   2 -15   5      553.95      577.57    187.57 o   0.56643
   3 -15   5       18.13       86.78    114.40 o   0.56843
   4 -15   5       27.47        1.19     82.62 o   0.57630
   5 -15   5      158.45      157.73    123.09 o   0.58979
   6 -15   5       92.06      135.68    126.18 o   0.60853
   7 -15   5        5.84       23.97    121.64 o   0.63205
   4  14  -5      128.20       62.78    163.82 o   0.63170
   3  14  -5        9.35       27.42    114.46 o   0.60189
   2  14  -5       27.44        5.07    139.36 o   0.57640
   1  14  -5     1261.06     1325.88    360.31 o   0.55580
   0  14  -5     1302.17     1388.58    365.63 o   0.54067
   1 -14   5     1116.30     1089.22    230.78 o   0.53148
   2 -14   5     1014.95     1116.11    237.23 o   0.52852
   3 -14   5      355.21      455.76    178.58 o   0.53191
   4 -14   5      300.56      265.09    132.76 o   0.54153
   5 -14   5      113.18       59.54     90.58 o   0.55705
   6 -14   5       13.91       36.40     93.00 o   0.57799
   7 -14   5      154.26      106.48    108.91 o   0.60381
   8 -14   5      649.43      817.39    218.01 o   0.63389
  -5 -13   5      227.92      197.46    148.00 o   0.62859
  -4 -13   5      208.15      167.75    129.56 o   0.59409
   3  13  -5      420.07      328.77    131.52 o   0.56347
   2  13  -5      355.27      390.29    134.01 o   0.53737
   1  13  -5      222.86      262.70    116.90 o   0.51650
   0 -13   5       14.73       46.53     85.04 o   0.50150
   1 -13   5     2400.55     2304.19    310.40 o   0.49291
   2 -13   5     1243.83     1217.32    237.34 o   0.49106
   3 -13   5     2154.23     1831.24    281.96 o   0.49604
   4 -13   5      492.91      441.85    155.36 o   0.50764
   5 -13   5      533.06      478.29    164.60 o   0.52542
   6 -13   5      182.63       90.17     94.44 o   0.54878
   7 -13   5       99.39       68.80     89.76 o   0.57705
   8 -13   5      467.39      513.41    164.57 o   0.60953
   9 -13   5        2.82       37.98    110.16 o   0.64561
   6  12  -5      530.79      740.44    308.65 o   0.63136
  -5 -12   5      125.97      171.67    129.60 o   0.59247
  -4 -12   5      635.53      606.26    171.07 o   0.55692
  -3 -12   5      831.81      882.87    187.37 o   0.52538
   2  12  -5      245.54      232.33     97.15 o   0.49862
   1  12  -5        1.91        0.00     54.72 o   0.47743
   0 -12   5      230.47      200.51     78.27 o   0.46259
   1 -12   5     3953.90     3927.45    239.40 o   0.45471
   2 -12   5        4.25        1.39     48.73 o   0.45416
   3 -12   5     1679.60     1811.36    267.66 o   0.46097
   4 -12   5     1241.99     1216.14    223.62 o   0.47482
   5 -12   5     1236.31     1162.25    225.88 o   0.49512
   6 -12   5      429.75      318.70    137.01 o   0.52111
   7 -12   5        0.18       26.41     78.74 o   0.55199
   8 -12   5       47.60      183.42    117.95 o   0.58699
   9 -12   5       28.60      115.28    115.85 o   0.62543
  -7 -11   5        2.42        0.00    137.37 o   0.63992
  -6 -11   5      996.22     1227.06    356.00 o   0.59707
  -5 -11   5       53.18        0.00    102.34 o   0.55698
  -4 -11   5     1474.02     1584.75    248.54 o   0.52027
  -3 -11   5      170.20      135.94     94.77 o   0.48772
   2  11  -5      357.52      393.26    120.99 o   0.46019
   1  11  -5       64.69      104.58     80.49 o   0.43865
   0 -11   5      213.05      286.63     83.26 o   0.42401
   1 -11   5       15.69       35.81     50.64 o   0.41699
   2 -11   5       17.81        9.77     47.72 o   0.41797
   3 -11   5     3888.06     3866.71    220.87 o   0.42691
   4 -11   5      115.44      113.97     63.26 o   0.44331
   5 -11   5     3732.92     3923.22    239.73 o   0.46640
   6 -11   5       15.27        1.50     67.84 o   0.49524
   7 -11   5      366.10      368.72    142.34 o   0.52889
   8 -11   5       19.79       57.44     96.05 o   0.56649
   9 -11   5      184.76      212.86    123.61 o   0.60731
  -7 -10   5      257.16      726.44    305.82 o   0.60776
  -6 -10   5      609.30      720.11    196.88 o   0.56365
  -5 -10   5      110.14      145.97     81.12 o   0.52225
  -4 -10   5     1805.57     1878.76    367.11 o   0.48427
  -3 -10   5       37.00       71.08     75.88 o   0.45058
   2  10  -5      134.98      298.41    138.11 o   0.42220
   1  10  -5      294.34      294.02    100.04 o   0.40026
   0 -10   5      154.66      146.14     65.69 o   0.38587
   1 -10   5      102.27       72.18     54.09 o   0.37987
   2 -10   5       21.57       60.96     43.92 o   0.38268
   3 -10   5      792.52      810.56    118.17 o   0.39410
   4 -10   5      506.77      520.25    103.68 o   0.41341
   5 -10   5     2370.68     2451.80    196.97 o   0.43958
   6 -10   5       72.48       89.87     67.28 o   0.47147
   7 -10   5     3262.02     3276.42    244.67 o   0.50799
   8 -10   5      168.71      150.21     83.04 o   0.54824
  -9  10  -5      149.95      128.32    182.16 o   0.59143
  -8  -9   5       19.21       44.97    149.89 o   0.62423
  -7  -9   5       10.88       58.75    132.53 o   0.57669
  -6  -9   5      213.28      226.51    112.87 o   0.53123
  -5  -9   5       89.59      174.71     76.57 o   0.48844
  -4  -9   5     1911.37     2051.49    245.87 o   0.44907
  -3  -9   5      269.58      142.01    126.69 o   0.41411
   2   9  -5     3542.41     3593.95    319.90 o   0.38475
   1   9  -5      405.26      359.95     95.49 o   0.36237
   0  -9   5      587.99      640.66     99.32 o   0.34830
   1  -9   5        0.37        8.55     35.79 o   0.34358
   2  -9   5      367.04      375.47     77.43 o   0.34857
   3  -9   5       66.91       48.87     45.93 o   0.36289
   4  -9   5     3131.69     3072.02    186.70 o   0.38549
   5  -9   5     2794.42     2785.57    201.19 o   0.41502
   6  -9   5       84.93       18.43     55.06 o   0.45012
   7  -9   5     2204.61     2263.32    212.80 o   0.48960
   8  -9   5       77.28       70.82     75.99 o   0.53247
  -9   9  -5        6.58        6.45     99.64 o   0.57800
  -9  -8   5      440.75      433.62    256.47 o   0.64602
  -8  -8   5       39.37      181.69    175.73 o   0.59569
  -7  -8   5      147.71      277.95    177.14 o   0.54688
  -6  -8   5      228.98      220.14     84.58 o   0.50003
  -5  -8   5        4.20        8.34     46.75 o   0.45576
  -4  -8   5     1698.54     1598.55    207.52 o   0.41488
  -3  -8   5      956.37      998.09    161.89 o   0.37850
   2   8  -5     1877.93     2015.15    237.02 o   0.34804
   1   8  -5     2393.37     2208.02    167.14 o   0.32515
   0  -8   5     3415.23     3275.81    162.37 o   0.31152
   1  -8   5      417.60      474.93     79.06 o   0.30837
   2  -8   5      137.94      130.56     50.19 o   0.31602
  -3   8  -5      332.67      271.54     79.81 o   0.33373
   4  -8   5     1153.20     1100.00    130.75 o   0.36001
   5  -8   5     9191.31     9394.02    324.26 o   0.39315
   6  -8   5      105.21      100.91     62.92 o   0.43157
   7  -8   5      127.25      120.02     73.62 o   0.47399
   8  -8   5      130.78      152.09     77.26 o   0.51943
  -9   8  -5      294.04      377.09    154.91 o   0.56717
 -10   8  -5      526.66      488.36    247.74 o   0.61666
  -9  -7   5      747.48      720.05    318.71 o   0.62010
  -8  -7   5      612.31      487.89    245.19 o   0.56863
  -7  -7   5     1411.11     1266.66    329.82 o   0.51855
  -6  -7   5      188.28      127.76     65.97 o   0.47028
  -5  -7   5      543.21      551.84    107.11 o   0.42446
  -4  -7   5       42.03       48.23     64.20 o   0.38196
  -3  -7   5     2388.71     2345.73    187.65 o   0.34403
  -2  -7   5     1229.66     1094.85    187.26 o   0.31231
   1   7  -5    13987.76    13680.96    367.02 o   0.28888
   0  -7   5    12034.90    12116.67    277.45 o   0.27585
   1  -7   5     1138.73     1053.32     92.01 o   0.27470
   2  -7   5     2303.73     2179.49    128.95 o   0.28558
   3  -7   5       67.84       46.25     42.16 o   0.30721
   4  -7   5     1058.62     1035.37    121.61 o   0.33753
   5  -7   5      308.32      304.30     79.34 o   0.37444
   6  -7   5       22.82       45.73     53.95 o   0.41618
   7  -7   5     1565.79     1612.25    179.48 o   0.46145
  -8   7  -5      363.76      411.56    135.44 o   0.50931
  -9   7  -5      764.96      785.45    191.81 o   0.55910
 -10   7  -5      460.97      227.82    207.82 o   0.61033
 -10  -6   5      362.84      206.17    207.01 o   0.64931
  -9  -6   5      299.99      417.93    253.94 o   0.59583
  -8  -6   5      987.79     1153.03    336.16 o   0.54328
  -7  -6   5     1256.43     1240.40    193.38 o   0.49195
  -6  -6   5      498.62      472.53     97.22 o   0.44228
  -5  -6   5      136.91      157.19     62.74 o   0.39488
  -4  -6   5      273.55      236.00     67.72 o   0.35069
  -3  -6   5     1019.65      947.61    135.67 o   0.31106
  -2  -6   5      530.69      544.20     95.57 o   0.27796
   1   6  -5    11554.39    12051.89    314.72 o   0.25395
   0  -6   5     8140.93     8064.22    202.49 o   0.24176
   1  -6   5     3840.97     3748.21    137.99 o   0.24317
   2  -6   5      117.82       60.11     36.16 o   0.25797
   3  -6   5      765.60      673.37     89.03 o   0.28406
   4  -6   5       11.97        8.55     35.28 o   0.31868
   5  -6   5      756.45      709.98    106.56 o   0.35938
   6  -6   5      621.77      683.24    116.16 o   0.40432
   7  -6   5      158.72       99.72     69.51 o   0.45224
  -8   6  -5     1656.22     1684.24    247.88 o   0.50230
  -9   6  -5      862.42      828.13    194.65 o   0.55390
 -10   6  -5      672.53      679.08    260.52 o   0.60667
 -10  -5   5      395.98      424.04    248.15 o   0.62777
  -8  -5   5     1478.62     1318.09    349.81 o   0.51988
  -7  -5   5      273.16      268.96    106.48 o   0.46740
  -6  -5   5     3192.15     3177.26    186.38 o   0.41638
  -5  -5   5     4203.67     4269.31    202.02 o   0.36744
  -4  -5   5        5.44       19.12     37.34 o   0.32152
  -3  -5   5     1352.87     1458.54    142.29 o   0.28013
  -2  -5   5        0.43       16.45     35.20 o   0.24554
  -1  -5   5     7907.80     8320.92    236.12 o   0.22100
   0   5  -5     1113.45     1097.65     77.03 o   0.21004
   1  -5   5     1690.50     1487.87     80.53 o   0.21476
   2  -5   5      899.65      824.97     76.47 o   0.23421
   3  -5   5     2652.03     2491.87    131.75 o   0.26516
   4  -5   5     3434.93     3310.23    165.12 o   0.30413
   5  -5   5        0.89       15.01     39.73 o   0.34844
   6  -5   5        2.25       22.59     47.60 o   0.39630
  -7   5  -5      581.32      512.10    141.87 o   0.44657
  -8   5  -5     3313.55     3209.94    306.19 o   0.49852
  -9   5  -5      130.78      122.68    108.59 o   0.55167
 -10   5  -5      318.18      297.41    203.79 o   0.60572
 -10  -4   5       49.97       79.90    154.40 o   0.60818
  -9  -4   5       40.82      103.97    162.03 o   0.55311
  -8  -4   5      287.95      215.79    164.19 o   0.49871
  -7  -4   5       48.62       61.63     69.38 o   0.44521
  -6  -4   5     4126.66     3983.06    196.29 o   0.39299
  -5  -4   5     1106.44     1182.58    119.17 o   0.34264
  -4  -4   5     2096.61     1823.65    123.19 o   0.29510
  -3  -4   5     1873.47     1822.12    111.15 o   0.25198
  -2  -4   5      413.33      454.18     75.44 o   0.21595
  -1  -4   5     1006.27      898.13     77.34 o   0.19106
   0   4  -5      367.11      425.08    112.16 o   0.18193
   1  -4   5     9468.37     9501.94    165.89 o   0.19084
   2  -4   5      198.44      208.63     44.53 o   0.21557
   3  -4   5    11721.76    11330.72    262.60 o   0.25149
   4  -4   5     2908.19     2929.26    150.68 o   0.29454
   5  -4   5      435.73      406.81     79.45 o   0.34203
   6  -4   5      147.32      174.80     66.02 o   0.39236
  -7   4  -5     1491.15     1193.20    201.40 o   0.44456
  -8   4  -5      135.79      202.88    109.40 o   0.49804
  -9   4  -5       17.67        0.00     78.08 o   0.55244
 -10   4  -5      438.88      729.30    284.14 o   0.60750
 -11  -3   5      314.24      391.90    233.83 o   0.64681
 -10  -3   5        0.79       47.98    150.74 o   0.59076
  -9  -3   5        0.14       63.18    132.65 o   0.53513
  -8  -3   5     1449.70     1537.39    212.18 o   0.48006
  -7  -3   5      149.92      187.11     87.71 o   0.42577
  -6  -3   5      816.52      756.79     98.87 o   0.37259
  -5  -3   5     2259.38     2142.84    127.78 o   0.32109
  -4  -3   5     3857.57     3631.31    148.95 o   0.27222
  -3  -3   5     4834.73     4803.38    156.80 o   0.22767
  -2  -3   5     1064.84     1026.30     76.71 o   0.19051
  -1  -3   5       30.85       41.75     25.46 o   0.16576
   0   3  -5     1299.46     1099.60    136.61 o   0.15935
  -1   3  -5      837.55      907.18     66.05 o   0.17330
   2  -3   5     2534.29     2645.19    113.89 o   0.20347
   3  -3   5     4280.61     4137.60    156.69 o   0.24392
   4  -3   5      601.71      657.01     85.28 o   0.29038
   5  -3   5      966.23      998.93    108.82 o   0.34040
   6  -3   5      165.51      158.44     60.96 o   0.39262
  -7   3  -5        3.07       23.37     77.63 o   0.44627
  -8   3  -5      122.22       79.01     96.86 o   0.50089
  -9   3  -5      277.80      329.48    147.44 o   0.55619
 -10   3  -5      954.26     1537.80    407.38 o   0.61199
 -11  -2   5      975.51      977.53    363.05 o   0.63203
 -10  -2   5        1.82        2.33    136.52 o   0.57569
  -9  -2   5      276.42      432.26    213.21 o   0.51972
  -8  -2   5        1.52        2.06     49.73 o   0.46424
  -7  -2   5       14.53        9.31     57.41 o   0.40946
  -6  -2   5     3135.54     3061.61    146.19 o   0.35570
  -5  -2   5     1188.17     1247.68     92.90 o   0.30350
  -4  -2   5    12367.27    12368.85    366.89 o   0.25384
  -3  -2   5        1.16        7.11     22.73 o   0.20853
  -2  -2   5     2268.39     2179.69     92.50 o   0.17106
  -1  -2   5      253.32      264.95     39.13 o   0.14753
   0  -2   5      709.47      706.35     51.48 o   0.14490
  -1   2  -5      664.58      637.40     66.57 o   0.16418
  -2   2  -5      472.84      436.62     77.07 o   0.19910
   3  -2   5    17195.69    17980.54    303.87 o   0.24301
   4  -2   5      524.86      655.02     77.53 o   0.29189
   5  -2   5     4471.95     4265.71    171.40 o   0.34361
  -6   2  -5      743.58      765.14    151.84 o   0.39707
  -7   2  -5      767.53      768.80    169.20 o   0.45165
  -8   2  -5      106.09      141.73     97.73 o   0.50699
  -9   2  -5      133.26       96.52     97.51 o   0.56287
 -10   2  -5      120.84      186.93    188.02 o   0.61913
 -11  -1   5      697.21      866.70    333.29 o   0.61958
 -10  -1   5       74.16      182.23    167.73 o   0.56316
  -9  -1   5      519.94      456.71    137.29 o   0.50711
  -8  -1   5      167.56      190.10     86.87 o   0.45154
  -7  -1   5      222.28      168.41     85.85 o   0.39667
  -6  -1   5      158.49      152.37     39.52 o   0.34282
  -5  -1   5      436.48      327.63     91.68 o   0.29059
  -4  -1   5     2154.73     2095.43    156.74 o   0.24100
  -3  -1   5      111.49      115.64     19.47 o   0.19608
  -2  -1   5     7726.98     7554.71    154.88 o   0.15982
  -1  -1   5     4742.06     4973.91    126.49 o   0.13915
   0  -1   5     2035.33     1939.37     80.37 o   0.14111
  -1   1  -5     4804.58     5195.24    180.96 o   0.16490
  -2   1  -5     1326.81     1340.57    119.29 o   0.20297
  -3   1  -5     1631.80     1587.47    146.22 o   0.24885
  -4   1  -5      774.22      693.53    124.97 o   0.29898
  -5   1  -5     4844.27     4742.26    284.80 o   0.35153
  -6   1  -5      275.26      222.75    100.94 o   0.40557
  -7   1  -5     2403.32     2523.16    282.33 o   0.46058
  -8   1  -5       12.58       51.98     78.71 o   0.51624
  -9   1  -5      298.19      119.01    121.93 o   0.57236
 -10   1  -5        5.71       72.32    169.79 o   0.62883
 -11   0   5      860.80      824.86    319.01 o   0.60960
 -10   0   5      160.21      192.01    162.81 o   0.55335
  -9   0   5     1123.65     1136.57    199.84 o   0.49751
  -8   0   5       58.22       39.88     61.73 o   0.44223
  -7   0   5     1554.36     1414.86    195.62 o   0.38774
  -6   0   5        2.00        6.55     48.16 o   0.33444
  -5   0   5     1055.88      851.37    133.97 o   0.28298
  -4   0   5      170.60      198.01     69.50 o   0.23460
  -3   0   5     6805.65     6782.45    249.18 o   0.19163
  -2   0   5    11793.96    11955.31    228.42 o   0.15854
  -1   0   5     5672.00     5842.78    145.74 o   0.14239
   0   0   5      141.90      140.77     34.70 o   0.14880
  -1   0  -5     4442.60     4694.91    151.42 o   0.17532
  -2   0  -5        0.54        1.01     14.92 o   0.21462
  -3   0  -5       15.00       19.66     41.86 o   0.26098
  -4   0  -5     3508.33     3526.36    234.83 o   0.31127
  -5   0  -5     3884.43     3478.10    253.27 o   0.36386
  -6   0  -5     1785.13     1795.82    232.70 o   0.41789
  -7   0  -5     1300.14     1170.16    211.08 o   0.47285
  -8   0  -5      362.96      445.50    147.52 o   0.52847
  -9   0  -5       77.75      170.04    123.73 o   0.58455
 -10   0  -5       16.23       22.70    192.34 o   0.64097
 -11   1   5      783.70      496.71    274.08 o   0.60220
 -10   1   5      196.47      287.76    205.26 o   0.54641
  -9   1   5     1653.29     1731.43    246.56 o   0.49112
  -8   1   5      177.84      188.07     84.93 o   0.43654
  -7   1   5      155.78      177.91     87.43 o   0.38296
  -6   1   5       19.12       38.14     58.09 o   0.33088
  -5   1   5      186.91      209.17     75.34 o   0.28112
  -4   1   5        3.94       10.82     38.45 o   0.23517
  -3   1   5     3399.02     3346.11    109.87 o   0.19572
  -2   1   5     5595.67     5575.05    152.04 o   0.16745
  -1   1   5     1618.82     1484.20     83.96 o   0.15652
   0   1   5    16865.16    16871.70    265.52 o   0.16638
   1   1   5       80.68       56.89     26.84 o   0.19390
  -2  -1  -5     2218.86     1972.45    154.54 o   0.23289
  -3  -1  -5       78.29      108.97     61.70 o   0.27858
  -4  -1  -5        7.99       15.27     52.20 o   0.32818
  -5  -1  -5      888.19      799.81    159.07 o   0.38017
  -6  -1  -5     2298.97     2096.43    257.98 o   0.43368
  -7  -1  -5      754.45      763.38    178.91 o   0.48822
  -8  -1  -5      426.84      479.10    164.65 o   0.54348
  -9  -1  -5     1411.21     1685.68    431.81 o   0.59925
 -11   2   5       75.69      180.31    191.69 o   0.59749
 -10   2   5      484.24      515.88    155.00 o   0.54243
  -9   2   5     3040.96     3039.42    297.93 o   0.48804
  -8   2   5      736.82      832.52    169.12 o   0.43459
  -7   2   5     3790.69     3446.56    263.58 o   0.38247
  -6   2   5      610.20      638.41    134.55 o   0.33230
  -5   2   5        6.60       14.37     23.99 o   0.28511
  -4   2   5      758.28      742.35     66.72 o   0.24266
  -3   2   5      761.22      645.87     70.45 o   0.20786
  -2   2   5     1462.72     1476.10     90.53 o   0.18508
  -1   2   5     7256.78     7432.21    194.41 o   0.17898
   0   2   5     8490.67     8430.81    206.17 o   0.19115
   1   2   5      252.89      382.02     55.29 o   0.21856
  -2  -2  -5       29.68        1.93     39.56 o   0.25638
  -3  -2  -5     2368.57     2323.91    196.66 o   0.30069
  -4  -2  -5      561.41      574.88    128.37 o   0.34904
  -5  -2  -5        0.89        0.00     52.74 o   0.39997
  -6  -2  -5      311.09      347.68    128.54 o   0.45260
  -7  -2  -5      243.23      195.34    125.31 o   0.50640
  -8  -2  -5     1420.77     1398.74    263.44 o   0.56104
  -9  -2  -5      816.63      806.86    337.75 o   0.61629
 -11   3   5        3.74        0.00    131.86 o   0.59554
 -10   3   5     1157.50     1196.29    227.30 o   0.54149
  -9   3   5       20.04       41.23     73.42 o   0.48835
  -8   3   5     1358.23     1433.68    222.08 o   0.43645
  -7   3   5      651.48      638.39    147.47 o   0.38629
  -6   3   5       51.36       31.22     37.63 o   0.33864
  -5   3   5     1823.11     1814.29    118.86 o   0.29472
  -4   3   5     3103.09     2968.55    138.07 o   0.25647
  -3   3   5       84.08       83.11     38.15 o   0.22675
  -2   3   5       29.87       32.94     30.96 o   0.20925
  -1   3   5    11678.62    11827.45    267.14 o   0.20707
   0   3   5     5332.94     5224.51    180.22 o   0.22069
   1   3   5     3646.08     3399.60    143.29 o   0.24749
  -2  -3  -5     2935.39     2562.90    124.79 o   0.28378
  -3  -3  -5      412.10      351.09    105.20 o   0.32640
  -4  -3  -5      759.75      628.38    142.69 o   0.37319
  -5  -3  -5      515.94      419.91    134.29 o   0.42277
  -6  -3  -5      254.36      233.52    114.32 o   0.47426
  -7  -3  -5       80.24      172.46    114.16 o   0.52710
  -8  -3  -5     1852.57     1975.18    311.54 o   0.58093
  -9  -3  -5       80.08        6.58    175.93 o   0.63549
 -11   4   5        1.02        0.00    112.10 o   0.59635
 -10   4   5      325.96      208.92    118.13 o   0.54360
  -9   4   5      379.13      256.50    113.12 o   0.49203
  -8   4   5     4611.27     4535.44    332.28 o   0.44206
  -7   4   5     1938.18     1749.95    231.13 o   0.39429
  -6   4   5     2822.71     2897.31    159.07 o   0.34963
  -5   4   5     3856.76     3701.34    170.79 o   0.30943
   4  -4  -5     3662.45     3663.75    195.72 o   0.27564
  -3   4   5        9.91        5.54     32.30 o   0.25087
  -2   4   5      785.74      770.06     93.54 o   0.23796
  -1   4   5     4754.64     4668.17    185.07 o   0.23883
   0   4   5       33.21       44.45     38.80 o   0.25334
   1   4   5     3444.41     3198.35    152.09 o   0.27937
   2   4   5     4074.07     4031.40    161.63 o   0.31408
  -3  -4  -5     4688.46     4450.20    291.52 o   0.35492
  -4  -4  -5     1647.54     1452.47    220.35 o   0.40003
  -5  -4  -5       14.76       25.29     74.32 o   0.44811
  -6  -4  -5      226.42      141.78    106.37 o   0.49830
  -7  -4  -5        3.89        0.00     86.52 o   0.55004
  -8  -4  -5     1241.00     1446.25    283.25 o   0.60291
 -11   5   5      117.54       77.69    110.70 o   0.59994
 -10   5   5       29.62       28.29     80.53 o   0.54874
  -9   5   5      391.72      381.21    137.92 o   0.49902
  -8   5   5      480.09      431.66    135.58 o   0.45129
  -7   5   5       77.46       62.78     70.64 o   0.40624
  -6   5   5     5790.68     5762.74    234.53 o   0.36486
  -5   5   5      866.83      665.08     95.96 o   0.32855
  -4   5   5     2988.19     2705.40    158.16 o   0.29916
  -3   5   5       28.96       23.01     37.31 o   0.27888
  -2   5   5     3886.58     4067.69    188.73 o   0.26977
  -1   5   5        3.81       28.36     36.36 o   0.27296
   0   5   5       30.08       35.50     41.39 o   0.28804
   1   5   5     7676.11     7691.12    250.52 o   0.31330
   2   5   5      241.68      286.95     66.73 o   0.34651
   3   5   5     7439.50     7205.13    384.35 o   0.38563
  -4  -5  -5     2506.31     2471.87    285.19 o   0.42905
  -5  -5  -5       46.75       32.95     76.77 o   0.47558
  -6  -5  -5      111.84      119.13    119.06 o   0.52441
  -7  -5  -5      180.80      131.07    127.26 o   0.57494
  -8  -5  -5      194.85       90.62    139.38 o   0.62677
 -11   6   5      397.56      503.89    174.80 o   0.60624
 -10   6   5        0.12       36.18     84.07 o   0.55680
  -9   6   5       83.84      124.49     93.16 o   0.50918
  -8   6   5      475.06      449.29    142.78 o   0.46392
  -7   6   5     2009.70     2126.31    172.26 o   0.42178
  -6   6   5     3595.80     3624.02    199.98 o   0.38382
  -5   6   5        0.22        0.00     33.23 o   0.35136
  -4   6   5     2737.96     2551.39    165.88 o   0.32607
  -3   6   5      145.69       97.13     53.81 o   0.30971
  -2   6   5     4496.03     4560.45    214.43 o   0.30371
  -1   6   5      203.24      220.47     66.54 o   0.30869
   0   6   5      221.54      237.09     70.27 o   0.32415
   1   6   5     2839.02     2631.04    163.36 o   0.34868
   2   6   5     1050.83     1117.58    125.93 o   0.38054
   3   6   5     3010.02     2831.02    288.84 o   0.41805
   4   6   5       66.88       16.20     84.98 o   0.45985
  -5  -6  -5      923.19     1052.61    220.86 o   0.50485
  -6  -6  -5      111.38      107.03    116.37 o   0.55228
  -7  -6  -5      315.24      326.65    157.06 o   0.60157
 -11   7   5      730.01     1031.40    244.66 o   0.61517
 -10   7   5        0.20       14.50     91.99 o   0.56768
  -9   7   5      532.74      642.33    175.32 o   0.52231
  -8   7   5      386.71      316.73    122.78 o   0.47967
  -7   7   5      380.50      459.34     98.72 o   0.44055
  -6   7   5     2171.70     2068.53    177.42 o   0.40598
  -5   7   5     1908.96     1833.11    171.44 o   0.37720
  -4   7   5     3652.97     3724.78    210.29 o   0.35562
  -3   7   5      126.01       96.01     59.91 o   0.34260
  -2   7   5     3511.75     3466.80    200.86 o   0.33914
  -1   7   5      256.60      214.54     69.83 o   0.34553
   0   7   5       73.43       33.92     45.71 o   0.36123
   1   7   5      155.67      148.26     60.60 o   0.38511
   2   7   5       44.27       30.41     45.93 o   0.41576
   3   7   5      789.73      731.55    172.50 o   0.45182
   4   7   5      912.95      826.64    198.73 o   0.49208
   5   7   5     1565.17     1587.12    272.46 o   0.53561
   6   7   5        2.92       10.49    101.33 o   0.58167
  -7  -7  -5      172.00      276.43    241.37 o   0.62971
 -11   8   5      813.35      900.11    231.25 o   0.62663
 -10   8   5      106.77      199.15    126.70 o   0.58121
  -9   8   5       31.77       68.22     88.18 o   0.53821
  -8   8   5      109.12      167.79    113.77 o   0.49826
  -7   8   5      158.89      183.76     77.53 o   0.46215
  -6   8   5        7.72       16.13     54.46 o   0.43085
  -5   8   5      163.77      130.06     70.43 o   0.40548
  -4   8   5     2441.39     2434.63    196.25 o   0.38719
  -3   8   5      107.10      138.05     65.91 o   0.37703
  -2   8   5     5457.59     5203.66    256.82 o   0.37564
  -1   8   5       34.09       30.67     50.34 o   0.38314
   0   8   5     4102.80     3794.26    219.59 o   0.39901
   1   8   5       14.26       16.37     45.12 o   0.42232
   2   8   5      242.16      233.01    109.46 o   0.45191
   3   8   5       34.14       67.62     84.68 o   0.48664
   4   8   5      165.50      189.94    120.41 o   0.52549
   5   8   5      359.26      413.97    165.01 o   0.56762
   6   8   5      423.34      518.88    194.74 o   0.61235
 -11   9   5      602.58      961.84    244.67 o   0.64047
 -10   9   5       14.25        5.12     87.40 o   0.59721
  -9   9   5     1876.82     1867.73    297.51 o   0.55663
  -8   9   5       27.90       29.41     81.11 o   0.51938
  -7   9   5      111.88      146.13     74.14 o   0.48620
  -6   9   5      170.50      165.64     74.40 o   0.45800
  -5   9   5     2028.66     2097.56    203.44 o   0.43573
  -4   9   5       64.91       85.55     59.53 o   0.42033
  -3   9   5     1715.59     1696.63    189.55 o   0.41259
  -2   9   5     1177.49     1213.68    162.68 o   0.41293
  -1   9   5     1402.22     1164.19    157.94 o   0.42132
   0   9   5      760.33      687.60    125.42 o   0.43732
   1   9   5      137.55      124.54     66.83 o   0.46012
   2   9   5       30.92       31.88     98.08 o   0.48877
   3   9   5      504.23      531.18    169.26 o   0.52231
   4   9   5      543.57      601.13    181.43 o   0.55987
   5   9   5      487.02      457.32    187.65 o   0.60069
   6   9   5      658.11      946.40    253.14 o   0.64414
 -10  10   5      907.43     1079.69    248.45 o   0.61549
  -9  10   5      384.61      430.75    156.50 o   0.57734
  -8  10   5      518.17      575.08    173.50 o   0.54273
  -7  10   5      459.09      418.93    109.99 o   0.51236
  -6  10   5       82.22       66.74     71.39 o   0.48703
  -5  10   5      199.49      161.22     85.73 o   0.46756
  -4  10   5      375.64      342.51     97.24 o   0.45470
  -3  10   5     1189.91     1187.08    168.97 o   0.44903
  -2  10   5     1176.52     1331.62    178.37 o   0.45080
  -1  10   5      665.60      756.58    135.87 o   0.45994
   0  10   5     2200.22     2237.39    218.20 o   0.47602
   1  10   5      295.33      282.30     97.00 o   0.49837
   2  10   5      706.28      763.98    194.53 o   0.52620
   3  10   5       79.57       72.58    103.06 o   0.55867
   4  10   5        1.85       18.21    111.91 o   0.59504
   5  10   5       53.50      122.33    150.94 o   0.63464
 -10  11   5      440.45      530.35    207.41 o   0.63585
  -9  11   5      153.53      221.17    136.03 o   0.60010
  -8  11   5     1867.60     2187.87    327.88 o   0.56804
  -7  11   5      665.05      716.12    142.44 o   0.54032
  -6  11   5        6.07       20.24     57.13 o   0.51764
  -5  11   5        5.68       25.44     62.97 o   0.50068
  -4  11   5     1038.78      913.44    156.88 o   0.49005
  -3  11   5     1809.46     1789.90    214.32 o   0.48614
  -2  11   5        2.91       89.00     68.44 o   0.48913
  -1  11   5     1866.46     2063.00    225.94 o   0.49889
   0  11   5      278.55      281.32     94.40 o   0.51503
   1  11   5      972.87     1093.19    237.01 o   0.53699
   2  11   5      694.76      831.78    215.30 o   0.56407
   3  11   5      207.22      161.42    136.65 o   0.59559
   4  11   5       43.91      142.38    146.53 o   0.63088
  -9  12   5        9.49       56.82    120.84 o   0.62468
  -8  12   5      408.48      427.09    160.70 o   0.59506
  -7  12   5      239.10      189.88     98.80 o   0.56982
  -6  12   5      129.90      104.34     86.34 o   0.54956
  -5  12   5      194.08      121.89     84.69 o   0.53485
  -4  12   5       56.57       65.17     73.49 o   0.52616
  -3  12   5      566.82      580.02    138.36 o   0.52378
  -2  12   5       39.19       83.95     75.96 o   0.52781
  -1  12   5     1402.33     1338.76    200.24 o   0.53809
   0  12   5        2.27       51.44     70.89 o   0.55428
   1  12   5     1006.74     1207.61    254.90 o   0.57589
   2  12   5      290.45      382.60    174.62 o   0.60232
   3  12   5      273.92      317.05    174.90 o   0.63298
  -8  13   5      847.55     1076.02    248.03 o   0.62357
  -7  13   5        0.28       25.93     79.72 o   0.60063
  -6  13   5      783.51      888.48    171.90 o   0.58257
  -5  13   5        3.83       42.15     80.04 o   0.56988
  -4  13   5      154.81       98.21     91.48 o   0.56290
  -3  13   5      297.37      252.15    112.67 o   0.56186
  -2  13   5      112.05       45.06     86.00 o   0.56677
  -1  13   5        6.63       38.68     76.03 o   0.57750
   0  13   5        1.03       19.49     95.90 o   0.59373
   1  13   5      457.88      541.66    197.46 o   0.61502
   2  13   5        0.81       20.98    119.20 o   0.64087
  -7  14   5       71.60       75.06     88.96 o   0.63255
  -6  14   5     1113.41     1215.67    206.68 o   0.61651
  -5  14   5       93.82      109.73    101.15 o   0.60561
  -4  14   5      519.77      527.36    189.04 o   0.60015
  -3  14   5      323.25      363.99    126.50 o   0.60027
  -2  14   5       23.16        0.84     94.43 o   0.60597
  -1  14   5        2.66       11.40     85.92 o   0.61708
   0  14   5      153.11      249.81    152.87 o   0.63334
  -5  15   5      102.52      122.75    115.03 o   0.64194
  -4  15   5     1390.62     1454.15    237.12 o   0.63782
  -3  15   5       15.11       18.84     94.50 o   0.63897
  -2  15   5      428.79      411.00    155.67 o   0.64534
  -1  17  -6      174.72      211.14    237.71 o   0.64687
   2 -17   6        0.96       21.72    116.46 o   0.64219
   3 -17   6       72.11       68.14    122.13 o   0.64272
   4 -17   6      905.22      864.57    239.00 o   0.64846
   1  16  -6      432.00      583.16    283.31 o   0.63199
   0  16  -6      304.91      393.58    249.57 o   0.61744
  -1  16  -6       22.91       86.35    188.56 o   0.60809
   2 -16   6      527.25      425.88    180.17 o   0.60420
   3 -16   6       90.62       33.71    119.77 o   0.60585
   4 -16   6      523.35      373.74    168.07 o   0.61302
   5 -16   6       47.95      161.24    145.57 o   0.62550
   6 -16   6     1200.20     1038.17    266.06 o   0.64299
   3  15  -6      103.84       96.47    171.61 o   0.63665
   2  15  -6       18.45      107.26    167.27 o   0.61238
   1  15  -6     1952.18     1882.68    452.77 o   0.59280
   0  15  -6        3.59       36.02    122.90 o   0.57841
   1 -15   6     1031.87      979.95    229.99 o   0.56958
   2 -15   6        9.20       22.25    108.24 o   0.56658
   3 -15   6        8.64       81.36    107.70 o   0.56951
   4 -15   6       82.35       62.08     97.75 o   0.57826
   5 -15   6       52.26       19.34    106.01 o   0.59259
   6 -15   6      637.00      843.47    228.60 o   0.61210
   7 -15   6        0.43        0.00    100.42 o   0.63632
   4  14  -6        8.07        0.00    148.20 o   0.62748
   3  14  -6      251.40      302.77    190.44 o   0.59833
   2  14  -6      364.68      247.72    204.43 o   0.57359
   1  14  -6     2113.04     1978.38    422.27 o   0.55384
   0  14  -6       40.53       15.87    118.25 o   0.53962
   1 -14   6     1577.70     1664.68    283.21 o   0.53139
   2 -14   6       24.00       32.99     91.25 o   0.52943
   3 -14   6      421.45      501.23    170.97 o   0.53379
   4 -14   6       14.54       24.50     85.49 o   0.54433
   5 -14   6        2.36        0.00     95.25 o   0.56071
   6 -14   6      522.69      600.93    184.97 o   0.58242
   7 -14   6       16.63        0.00     92.68 o   0.60891
   8 -14   6     1459.05     1190.36    252.63 o   0.63957
   5  13  -6       13.10       79.19    137.07 o   0.62413
   4  13  -6      398.53      394.32    203.17 o   0.59026
   3  13  -6       53.71       66.81    119.01 o   0.56035
   2  13  -6      108.99       66.86    128.32 o   0.53509
   1  13  -6      689.66      658.11    244.31 o   0.51514
   0  13  -6     1084.87      943.04    301.66 o   0.50114
   1 -13   6     1200.65     1405.94    252.81 o   0.49361
   2 -13   6      291.66      223.53    120.44 o   0.49283
   3 -13   6     2064.10     1971.09    293.14 o   0.49884
   4 -13   6       41.24       27.19     77.15 o   0.51139
   5 -13   6        7.84       13.07     77.52 o   0.53004
   6 -13   6       67.04      106.91    119.58 o   0.55415
   7 -13   6      580.63      591.26    178.74 o   0.58305
   8 -13   6      482.66      442.75    165.98 o   0.61607
   6  12  -6      871.35      905.88    315.75 o   0.62670
   5  12  -6      177.61      137.98    178.58 o   0.58839
   4  12  -6      812.56      780.57    184.30 o   0.55353
   3  12  -6       36.31       55.95     77.71 o   0.52278
   2  12  -6       76.92      137.49     87.16 o   0.49693
   1  12  -6        1.65       27.03     68.10 o   0.47677
   0  12  -6      206.34      251.22    159.69 o   0.46304
   1 -12   6      654.35      717.55    177.47 o   0.45632
   2 -12   6     1528.55     1543.05    251.58 o   0.45692
   3 -12   6     3036.83     2848.67    322.03 o   0.46482
   4 -12   6      158.79      169.09     97.06 o   0.47964
   5 -12   6      197.28      201.56    111.87 o   0.50079
   6 -12   6      167.04       28.11     84.93 o   0.52749
   7 -12   6      431.74      449.88    158.45 o   0.55896
   8 -12   6      179.75      180.10    127.51 o   0.59443
   9 -12   6      132.60      114.88    113.13 o   0.63324
  -7 -11   6      734.06      831.95    317.08 o   0.63511
  -6 -11   6      665.54      744.70    283.98 o   0.59280
  -5 -11   6      762.83      933.74    197.19 o   0.55334
   4  11  -6     2824.91     2926.74    402.66 o   0.51739
   3  11  -6      406.38      462.27    129.18 o   0.48572
   2  11  -6      306.43      375.41    114.43 o   0.45922
   1  11  -6      132.75      142.91     83.21 o   0.43882
   0  11  -6      810.88      785.02    138.03 o   0.42542
   1 -11   6        4.21       10.70     46.79 o   0.41967
   2 -11   6     1979.16     1983.62    166.42 o   0.42189
   3 -11   6     1006.13      974.07    192.49 o   0.43195
   4 -11   6      744.65      722.62    173.16 o   0.44934
   5 -11   6     1417.33     1336.49    231.38 o   0.47324
   6 -11   6        9.12        8.68     75.15 o   0.50273
   7 -11   6       24.35       14.94     74.41 o   0.53688
   8 -11   6       17.92       69.87     95.81 o   0.57487
  -9  11  -6      290.69      157.24    186.10 o   0.61598
  -8 -10   6        6.26        0.00    162.26 o   0.64914
  -7 -10   6      405.89      412.49    225.72 o   0.60334
  -6 -10   6      207.46      237.02    181.90 o   0.55981
  -5 -10   6      305.02      399.94    105.86 o   0.51912
  -4 -10   6      761.06      736.77    165.64 o   0.48198
   3  10  -6     2574.20     2415.23    231.54 o   0.44928
   2  10  -6     4087.47     3865.29    258.94 o   0.42205
   1  10  -6      381.09      286.22     92.02 o   0.40141
   0 -10   6        9.20        0.00     52.38 o   0.38841
   1 -10   6     1183.58     1144.66    127.12 o   0.38383
   2 -10   6      844.89      785.17    111.48 o   0.38796
   3 -10   6      318.42      348.28     86.16 o   0.40053
   4 -10   6      223.06      290.12     81.27 o   0.42079
   5 -10   6      162.59      149.65     68.59 o   0.44770
   6 -10   6     1085.09      882.45    182.46 o   0.48014
   7 -10   6      764.72      666.63    167.27 o   0.51706
   8 -10   6       12.60       54.03     95.70 o   0.55759
  -9  10  -6        4.54        0.00    143.97 o   0.60099
  -8  -9   6        6.14        0.00    127.70 o   0.61971
  -7  -9   6       94.53      225.35    168.68 o   0.57271
  -6  -9   6        3.47       21.60     61.29 o   0.52790
  -5  -9   6      559.82      615.52    122.73 o   0.48589
  -4  -9   6        9.09       59.45     72.58 o   0.44747
  -3  -9   6     5856.07     5533.50    308.87 o   0.41364
   2   9  -6     3643.92     3264.81    223.52 o   0.38560
   1   9  -6        8.96       33.63     49.49 o   0.36471
   0  -9   6      358.04      341.81     74.78 o   0.35222
   1  -9   6       19.82       19.40     33.37 o   0.34906
   2  -9   6      721.29      708.58     97.45 o   0.35545
   3  -9   6        7.46       33.69     41.94 o   0.37091
   4  -9   6     1726.86     1774.51    154.88 o   0.39438
   5  -9   6     1190.95     1184.96    146.87 o   0.42453
   6  -9   6     2467.67     2498.53    201.03 o   0.46004
   7  -9   6     1053.59     1068.87    158.25 o   0.49978
   8  -9   6       85.72       67.23     75.04 o   0.54282
  -9   9  -6        0.93        0.00    173.09 o   0.58843
  -9  -8   6       46.27      284.98    230.89 o   0.64145
  -8  -8   6      238.99      504.69    240.44 o   0.59161
  -7  -8   6       39.05      113.47    127.66 o   0.54339
  -6  -8   6       62.08       62.06     55.10 o   0.49727
  -5  -8   6     3026.03     2972.45    200.60 o   0.45388
  -4  -8   6       57.10       60.65     66.48 o   0.41408
  -3  -8   6     3259.80     3305.91    229.99 o   0.37901
   2   8  -6     3151.31     3176.80    326.18 o   0.35009
   1   8  -6     6907.36     7223.16    280.14 o   0.32894
   0   8  -6     1976.96     1776.46    138.51 o   0.31713
   1  -8   6      771.97      761.63     88.04 o   0.31570
   2  -8   6        6.47        6.00     35.75 o   0.32479
   3  -8   6        4.32       13.97     40.20 o   0.34357
   4  -8   6     1411.70     1439.51    143.20 o   0.37057
   5  -8   6      235.88      248.88     74.88 o   0.40413
   6  -8   6     5394.77     5055.38    256.20 o   0.44278
   7  -8   6      580.86      710.43    130.40 o   0.48530
  -8   8  -6      616.92      628.00    168.19 o   0.53076
  -9   8  -6       31.65       41.35    100.82 o   0.57846
  -9  -7   6       10.97       93.30    152.34 o   0.61596
  -8  -7   6      697.45      959.76    307.05 o   0.56504
  -7  -7   6      489.43      513.44    141.72 o   0.51562
  -6  -7   6      586.51      595.31    113.59 o   0.46818
  -5  -7   6      352.43      308.41     82.77 o   0.42337
  -4  -7   6      717.89      579.10    102.59 o   0.38212
  -3  -7   6     1463.79     1509.59    166.39 o   0.34571
  -2  -7   6       31.17        4.98     45.00 o   0.31583
   1   7  -6     7516.05     7401.23    259.96 o   0.29446
   0   7  -6     1591.38     1439.10    110.45 o   0.28354
   1  -7   6     1704.83     1692.09    105.53 o   0.28427
   2  -7   6       61.44       44.80     35.60 o   0.29656
   3  -7   6      288.29      241.67     63.32 o   0.31909
   4  -7   6     3105.93     2994.90    170.75 o   0.34988
   5  -7   6       76.86       69.12     53.89 o   0.38696
   6  -7   6     1718.51     1728.15    172.80 o   0.42871
   7  -7   6        1.92       17.55     51.67 o   0.47389
  -8   7  -6      573.87      542.19    158.96 o   0.52161
  -9   7  -6      107.25      151.62    120.75 o   0.57123
 -10   7  -6      164.24      295.20    212.27 o   0.62231
 -10  -6   6      200.08      263.76    246.52 o   0.64515
  -9  -6   6       27.46        0.00    131.07 o   0.59218
  -8  -6   6     1520.99     1395.72    361.27 o   0.54024
  -7  -6   6       66.25       87.98     78.79 o   0.48967
  -6  -6   6       43.97       96.92     54.01 o   0.44092
  -5  -6   6     1337.83     1333.98    141.46 o   0.39469
  -4  -6   6      382.23      334.37     76.79 o   0.35196
  -3  -6   6      211.94      193.17     72.23 o   0.31416
  -2  -6   6      757.33      849.14    111.77 o   0.28328
   1   6  -6     5420.86     5377.32    358.51 o   0.26177
   0   6  -6      996.48      985.35     79.51 o   0.25205
   1  -6   6    10129.99    10383.68    208.50 o   0.25546
   2  -6   6     3213.94     3065.46    132.69 o   0.27151
   3  -6   6       34.07       27.37     34.55 o   0.29817
   4  -6   6      301.17      304.11     71.69 o   0.33290
   5  -6   6       76.15       72.23     53.92 o   0.37345
   6  -6   6     3571.63     3732.46    211.74 o   0.41813
  -7   6  -6      601.26      597.04    154.30 o   0.46576
  -8   6  -6     2741.55     2911.44    315.33 o   0.51551
  -9   6  -6        4.75        2.07     96.53 o   0.56684
 -10   6  -6      667.09     1022.30    311.71 o   0.61934
 -10  -5   6      435.91      433.82    262.21 o   0.62409
  -9  -5   6      163.43      172.80    184.46 o   0.57032
  -8  -5   6     1360.87     1166.79    319.73 o   0.51746
  -7  -5   6       82.17       68.50     71.04 o   0.46582
  -6  -5   6     3799.73     3669.40    197.01 o   0.41587
  -5  -5   6       93.88       85.16     50.57 o   0.36829
  -4  -5   6      424.98      389.65     98.31 o   0.32411
  -3  -5   6     1172.83     1133.44    124.62 o   0.28494
  -2  -5   6     3208.56     3032.08    161.63 o   0.25309
  -1  -5   6      411.63      285.68     55.83 o   0.23163
   0   5  -6      578.21      575.33    139.82 o   0.22355
   1  -5   6    17416.43    17378.44    439.04 o   0.23027
   2  -5   6     2521.38     2541.14    116.10 o   0.25060
   3  -5   6     6363.58     6160.37    204.31 o   0.28162
   4  -5   6      327.73      367.46     73.46 o   0.32022
   5  -5   6        0.95       17.75     42.57 o   0.36401
   6  -5   6      446.54      378.90     92.22 o   0.41133
  -7   5  -6      443.75      492.55    140.52 o   0.46109
  -8   5  -6     1057.90     1006.23    206.59 o   0.51259
  -9   5  -6        4.30       38.33    100.46 o   0.56535
 -10   5  -6      394.93      463.58    252.88 o   0.61904
 -10  -4   6       41.32       71.18    160.19 o   0.60503
  -9  -4   6      275.07      487.23    243.07 o   0.55059
  -8  -4   6      361.29      432.11    136.98 o   0.49696
  -7  -4   6      337.99      332.25    101.42 o   0.44444
  -6  -4   6      318.42      376.95     77.44 o   0.39344
  -5  -4   6      314.75      309.36     69.30 o   0.34468
  -4  -4   6     4262.81     4058.93    168.06 o   0.29922
  -3  -4   6      522.60      544.81     74.31 o   0.25883
  -2  -4   6       59.65       56.95     36.14 o   0.22623
  -1  -4   6      334.34      405.45     56.29 o   0.20516
   0   4  -6     2031.67     2128.27    204.52 o   0.19933
   1  -4   6     3712.40     3623.46     77.37 o   0.21000
   2  -4   6     3834.81     3674.98    138.29 o   0.23494
   3  -4   6    15397.38    15678.98    315.99 o   0.27022
   4  -4   6      160.47      132.72     48.20 o   0.31237
   5  -4   6      662.59      612.42     95.41 o   0.35896
   6  -4   6       55.27       65.99     53.72 o   0.40848
  -7   4  -6      192.63      301.39    119.67 o   0.45999
  -8   4  -6      919.51      884.20    193.43 o   0.51289
  -9   4  -6      367.62      366.12    154.33 o   0.56678
 -10   4  -6     1240.90     1120.46    353.23 o   0.62142
 -11  -3   6       49.57      211.79    214.90 o   0.64363
 -10  -3   6       50.57       20.37    124.94 o   0.58817
  -9  -3   6      228.87      284.52    184.22 o   0.53325
  -8  -3   6      497.63      434.60    128.07 o   0.47906
  -7  -3   6      728.61      652.47    145.79 o   0.42587
  -6  -3   6     2799.94     2726.88    144.06 o   0.37411
  -5  -3   6     2629.67     2583.74    198.03 o   0.32447
  -4  -3   6     1349.31     1250.26     94.69 o   0.27808
  -3  -3   6       36.19       26.48     28.73 o   0.23687
  -2  -3   6      269.80      318.28     50.83 o   0.20399
  -1  -3   6      390.28      409.64     51.41 o   0.18397
   0   3  -6      625.27      596.77    125.78 o   0.18112
  -1   3  -6     1190.78     1248.76     83.12 o   0.19619
  -2   3  -6     4185.99     4279.72    184.11 o   0.22562
   3  -3   6     3980.87     4105.25    161.26 o   0.26466
   4  -3   6      350.24      339.58     66.53 o   0.30970
   5  -3   6     2219.15     2133.49    142.24 o   0.35849
  -6   3  -6      444.00      421.79    123.83 o   0.40968
  -7   3  -6      940.19      912.60    185.09 o   0.46248
  -8   3  -6      281.81      249.32    123.12 o   0.51640
  -9   3  -6     1509.55     1467.10    260.24 o   0.57112
 -10   3  -6      455.62      428.03    236.97 o   0.62643
 -11  -2   6      443.03      208.68    218.15 o   0.62940
 -10  -2   6        1.75       83.02    149.39 o   0.57371
  -9  -2   6      119.20      127.69     88.29 o   0.51853
  -8  -2   6       67.86       68.20     73.20 o   0.46404
  -7  -2   6     3403.02     3448.39    262.13 o   0.41051
  -6  -2   6      315.11      263.35     91.80 o   0.35837
  -5  -2   6     1657.40     1629.60     91.29 o   0.30834
  -4  -2   6     7126.13     6906.04    168.16 o   0.26161
  -3  -2   6     5222.17     5438.81    151.19 o   0.22030
  -2  -2   6    11686.88    11817.93    218.41 o   0.18803
  -1  -2   6     2615.12     2607.60     98.74 o   0.17002
   0  -2   6      625.80      577.69     56.01 o   0.17084
  -1   2  -6     2721.32     2810.37    131.96 o   0.19024
  -2   2  -6     3673.98     3373.37    174.17 o   0.22343
  -3   2  -6     1128.57     1028.98    132.02 o   0.26530
  -4   2  -6     1124.90     1185.26    160.40 o   0.31236
  -5   2  -6     2682.00     2603.89    219.27 o   0.36261
  -6   2  -6     1265.45     1274.57    198.95 o   0.41488
  -7   2  -6     1634.17     1641.68    241.14 o   0.46851
  -8   2  -6      113.67       67.38     98.34 o   0.52307
  -9   2  -6      142.03      133.64    117.89 o   0.57829
 -10   2  -6       42.17      185.16    187.35 o   0.63402
 -11  -1   6      200.05      246.85    225.89 o   0.61752
 -10  -1   6       26.31      213.87    181.16 o   0.56183
  -9  -1   6      169.37      207.23     97.58 o   0.50666
  -8  -1   6        1.83       19.84     57.61 o   0.45220
  -7  -1   6     1461.40     1394.00    200.90 o   0.39873
  -6  -1   6     1204.67     1038.00    167.10 o   0.34672
  -5  -1   6     4717.88     4521.41    251.05 o   0.29694
  -4  -1   6      113.37      100.56     56.93 o   0.25072
  -3  -1   6      279.26      248.03     37.53 o   0.21041
  -2  -1   6     3414.23     3284.22    131.12 o   0.18004
  -1  -1   6      110.88       77.87     29.59 o   0.16518
   0  -1   6     5376.79     5463.95    144.26 o   0.16994
   1  -1   6      376.91      331.85     48.90 o   0.19288
  -2   1  -6     4241.37     4186.13    134.89 o   0.22859
  -3   1  -6      273.22      226.29     73.78 o   0.27209
  -4   1  -6    12120.37    11574.08    417.26 o   0.32022
  -5   1  -6      731.44      735.86    150.25 o   0.37118
  -6   1  -6     3231.72     3187.34    267.55 o   0.42395
  -7   1  -6      563.00      501.47    150.96 o   0.47794
  -8   1  -6       71.72       72.13     98.58 o   0.53277
  -9   1  -6       77.59       50.45    108.41 o   0.58820
 -10   1  -6      126.13      245.35    254.23 o   0.64409
 -11   0   6      201.72      131.87    178.76 o   0.60814
 -10   0   6      657.74      816.05    307.88 o   0.55270
  -9   0   6       18.91       27.61     69.44 o   0.49784
  -8   0   6        5.23       16.03     55.13 o   0.44378
  -7   0   6       17.27        5.69     59.51 o   0.39085
  -6   0   6      137.42      157.04     76.63 o   0.33958
  -5   0   6     5834.91     5413.77    276.92 o   0.29084
  -4   0   6      544.90      744.83    120.96 o   0.24616
  -3   0   6    10749.85    10840.44    190.40 o   0.20815
  -2   0   6     1303.20     1315.39     79.97 o   0.18106
  -1   0   6     2326.20     2160.65     99.61 o   0.17021
   0   0   6      459.78      383.85     54.67 o   0.17856
   1   0   6       82.40       74.55     30.06 o   0.20378
  -2   0  -6       71.07       60.65     26.23 o   0.24062
  -3   0  -6      984.19     1027.90    147.02 o   0.28459
  -4   0  -6     2451.32     2348.39    201.92 o   0.33289
  -5   0  -6      133.40      158.89     85.60 o   0.38389
  -6   0  -6     2493.66     2529.58    275.88 o   0.43663
  -7   0  -6     1021.88     1010.29    201.66 o   0.49057
  -8   0  -6       47.77       71.27    102.68 o   0.54534
  -9   0  -6       21.97       75.63    122.12 o   0.60071
 -11   1   6       39.03        0.00    149.47 o   0.60138
 -10   1   6      478.05      503.53    152.68 o   0.54646
  -9   1   6      104.19       99.34     83.78 o   0.49224
  -8   1   6     5561.39     5519.08    350.45 o   0.43899
  -7   1   6      606.25      591.09    139.39 o   0.38711
  -6   1   6      200.88      153.12     77.14 o   0.33722
  -5   1   6      656.13      468.89    107.84 o   0.29037
  -4   1   6      112.14      143.36     61.93 o   0.24827
  -3   1   6     7022.23     6746.82    171.15 o   0.21375
  -2   1   6    12695.72    13319.28    253.96 o   0.19096
  -1   1   6     8076.66     8177.18    201.93 o   0.18431
   0   1   6      524.86      449.77     61.46 o   0.19546
   1   1   6     7378.72     7637.47    189.37 o   0.22173
  -2  -1  -6     3724.53     3804.43    221.18 o   0.25856
  -3  -1  -6      574.11      595.66    122.59 o   0.30210
  -4  -1  -6     1948.93     1931.19    218.49 o   0.34987
  -5  -1  -6      381.22      337.19    111.47 o   0.40035
  -6  -1  -6     4590.32     4707.33    338.15 o   0.45263
  -7  -1  -6       58.87       55.59     83.81 o   0.50617
  -8  -1  -6      416.85      514.80    173.09 o   0.56059
  -9  -1  -6        9.23       16.07    102.74 o   0.61566
 -11   2   6       19.24       78.88    124.25 o   0.59732
 -10   2   6     1175.79     1455.91    247.36 o   0.54320
  -9   2   6      596.84      499.39    151.67 o   0.48996
  -8   2   6     2444.86     2756.28    288.51 o   0.43795
  -7   2   6      208.64      248.84     99.25 o   0.38763
  -6   2   6       21.58        4.26     47.57 o   0.33977
  -5   2   6      127.18      123.89     33.99 o   0.29556
  -4   2   6      394.64      458.78     60.57 o   0.25689
  -3   2   6    11987.19    12199.60    258.22 o   0.22663
  -2   2   6       55.60       37.28     30.67 o   0.20847
  -1   2   6     7596.52     7302.61    205.50 o   0.20563
   0   2   6     1005.20     1038.21     92.80 o   0.21871
   1   2   6     1982.33     1718.53    102.98 o   0.24518
  -2  -2  -6     1938.34     1821.93     92.49 o   0.28128
  -3  -2  -6      369.33      404.04    109.20 o   0.32381
  -4  -2  -6      596.58      739.08    156.24 o   0.37056
  -5  -2  -6       70.80       55.84     71.57 o   0.42012
  -6  -2  -6      813.70      917.12    196.68 o   0.47161
  -7  -2  -6       99.79      109.88    109.40 o   0.52446
  -8  -2  -6      926.58      979.19    225.00 o   0.57830
  -9  -2  -6        2.64       10.39    140.65 o   0.63288
 -12   3   6       47.09       95.58    192.17 o   0.64989
 -11   3   6      116.92      178.70    120.43 o   0.59601
 -10   3   6      383.15      278.47    127.43 o   0.54297
  -9   3   6      462.16      423.66    136.54 o   0.49106
  -8   3   6     3215.64     3081.53    291.90 o   0.44067
  -7   3   6       94.76       90.03     70.14 o   0.39239
  -6   3   6     1548.45     1603.50    105.80 o   0.34709
  -5   3   6      164.47      219.75     80.26 o   0.30611
  -4   3   6     1313.07     1195.51    101.20 o   0.27141
  -3   3   6     3599.79     3515.46    155.58 o   0.24566
  -2   3   6     2482.43     2326.05    129.65 o   0.23187
  -1   3   6    11324.78    11085.21    272.45 o   0.23218
   0   3   6      405.61      481.75     73.71 o   0.24653
   1   3   6     5350.98     5248.82    185.67 o   0.27271
   2   3   6        3.58        8.18     28.51 o   0.30773
  -3  -3  -6      269.47      261.82     96.66 o   0.34893
  -4  -3  -6      185.86      245.96    104.98 o   0.39437
  -5  -3  -6       74.16       52.13     73.24 o   0.44276
  -6  -3  -6      270.07      264.35    137.36 o   0.49322
  -7  -3  -6      442.82      307.88    146.22 o   0.54519
  -8  -3  -6     1507.92     1561.45    284.28 o   0.59827
 -11   4   6      118.60       88.26    107.17 o   0.59748
 -10   4   6     1000.06     1107.10    228.36 o   0.54579
  -9   4   6      472.47      441.88    143.23 o   0.49551
  -8   4   6     3137.75     3066.73    295.48 o   0.44710
  -7   4   6        6.45        1.61     51.63 o   0.40124
  -6   4   6     2857.69     2940.24    163.36 o   0.35891
  -5   4   6      847.90      846.06    100.88 o   0.32151
  -4   4   6       65.75       31.23     35.23 o   0.29094
  -3   4   6      553.46      570.66     86.95 o   0.26954
  -2   4   6      794.52      686.68     93.37 o   0.25958
  -1   4   6      624.52      514.43     83.19 o   0.26238
   0   4   6      572.25      454.73     78.44 o   0.27754
   1   4   6     3518.53     3565.67    166.71 o   0.30323
   2   4   6      418.77      333.90     63.90 o   0.33703
   3   4   6     2732.89     2637.70    249.94 o   0.37677
  -4  -4  -6       59.49       53.85     77.30 o   0.42078
  -5  -4  -6       21.73       52.44     80.68 o   0.46785
  -6  -4  -6        4.71       15.67     86.39 o   0.51714
  -7  -4  -6      297.26      332.97    146.86 o   0.56808
  -8  -4  -6      335.12      252.18    159.67 o   0.62026
 -11   5   6        9.89       43.45    101.28 o   0.60170
 -10   5   6      135.61      145.50    112.42 o   0.55161
  -9   5   6     1043.74      857.75    196.42 o   0.50322
  -8   5   6      262.44      268.21    117.12 o   0.45708
  -7   5   6     4090.86     3929.41    303.55 o   0.41392
  -6   5   6      712.21      811.72    108.90 o   0.37480
  -5   5   6      141.90      157.53     59.27 o   0.34109
  -4   5   6     2261.39     2170.89    155.70 o   0.31454
  -3   5   6       33.68       67.95     45.34 o   0.29709
  -2   5   6       83.70      100.80     47.33 o   0.29037
  -1   5   6      711.75      534.44     89.04 o   0.29511
   0   5   6     6394.22     6419.50    241.61 o   0.31080
   1   5   6     2662.47     2537.54    153.42 o   0.33590
   2   5   6     3111.14     2972.56    163.09 o   0.36850
   3   5   6     2579.96     2488.14    270.77 o   0.40679
   4   5   6       30.59        0.00     73.69 o   0.44933
  -5  -5  -6      413.21      448.60    150.36 o   0.49502
  -6  -5  -6       79.18       67.56    100.30 o   0.54306
  -7  -5  -6      220.02      277.88    156.16 o   0.59288
  -8  -5  -6      318.27      394.58    193.77 o   0.64408
 -11   6   6      104.87      125.93    111.22 o   0.60862
 -10   6   6       84.98      128.96    101.70 o   0.56033
  -9   6   6       53.51       37.98     88.94 o   0.51405
  -8   6   6      433.83      272.38    116.15 o   0.47037
  -7   6   6     1427.12     1349.14    224.61 o   0.43010
  -6   6   6      600.87      466.20     94.48 o   0.39426
  -5   6   6     4151.90     3925.52    208.29 o   0.36418
  -4   6   6      166.07      101.42     58.02 o   0.34138
  -3   6   6      109.75      108.18     54.49 o   0.32739
  -2   6   6      765.52      756.00    112.98 o   0.32335
  -1   6   6     1374.67     1397.09    144.94 o   0.32962
   0   6   6     1167.32     1061.29    126.34 o   0.34565
   1   6   6        6.76        6.42     34.88 o   0.37017
   2   6   6     4003.12     3990.19    198.83 o   0.40163
   3   6   6     2688.99     2568.42    289.34 o   0.43854
   4   6   6      731.37      778.40    188.88 o   0.47963
   5   6   6      573.72      645.73    184.98 o   0.52394
  -6  -6  -6        1.03        2.53    146.23 o   0.57070
  -7  -6  -6       70.01       37.66    122.60 o   0.61937
 -11   7   6      711.18      729.02    215.92 o   0.61815
 -10   7   6      153.47      258.81    132.45 o   0.57182
  -9   7   6       13.41        8.14     86.84 o   0.52780
  -8   7   6      242.58      203.90    109.96 o   0.48672
  -7   7   6       38.07       23.25     63.70 o   0.44938
  -6   7   6        3.64       16.23     45.77 o   0.41680
  -5   7   6     3569.44     3421.00    208.82 o   0.39016
  -4   7   6     2995.94     2787.53    188.65 o   0.37076
  -3   7   6     2581.81     2572.67    187.37 o   0.35975
  -2   7   6     1558.35     1486.29    160.79 o   0.35792
  -1   7   6       31.65       28.75     42.95 o   0.36541
   0   7   6       20.62       19.32     42.88 o   0.38166
   1   7   6       29.47       32.60     46.08 o   0.40563
   2   7   6     1210.26     1263.45    213.81 o   0.43604
   3   7   6      510.42      445.50    143.20 o   0.47166
   4   7   6      865.97      981.05    213.77 o   0.51138
   5   7   6      889.73      961.10    224.02 o   0.55434
   6   7   6      516.85      398.54    182.61 o   0.59983
   7   7   6      104.33      206.02    165.63 o   0.64733
 -11   8   6      168.44      153.65    146.92 o   0.63017
 -10   8   6      672.42      718.45    200.63 o   0.58592
  -9   8   6       32.71       68.00     96.56 o   0.54425
  -8   8   6      116.28      176.26    110.63 o   0.50582
  -7   8   6      235.19      235.59    113.98 o   0.47140
  -6   8   6        1.85       20.13     47.16 o   0.44194
  -5   8   6     4822.67     4652.13    254.48 o   0.41850
  -4   8   6       22.56       32.84     53.10 o   0.40211
  -3   8   6     2120.82     2089.70    195.02 o   0.39366
  -2   8   6      167.91      161.19     71.40 o   0.39367
  -1   8   6      574.13      520.42    106.92 o   0.40213
   0   8   6      530.16      472.44    102.09 o   0.41853
   1   8   6      239.00      191.35     75.07 o   0.44199
   2   8   6       13.82        8.58     69.00 o   0.47146
   3   8   6       12.49        7.10     77.16 o   0.50588
   4   8   6     2065.99     2129.11    316.26 o   0.54432
   5   8   6       65.57       78.27    127.13 o   0.58599
   6   8   6      556.45      601.45    212.35 o   0.63025
 -11   9   6       32.95        0.00    111.16 o   0.64453
 -10   9   6      967.20     1022.66    243.91 o   0.60244
  -9   9   6      764.67      747.62    196.49 o   0.56317
  -8   9   6       21.53        0.46     80.42 o   0.52737
  -7   9   6        9.46       26.87     54.26 o   0.49579
  -6   9   6       79.81      107.20     70.01 o   0.46928
  -5   9   6     1179.47     1265.35    170.96 o   0.44873
  -4   9   6       59.38       13.31     57.88 o   0.43501
  -3   9   6     5081.78     4752.92    265.91 o   0.42875
  -2   9   6      278.80      266.19     87.53 o   0.43029
  -1   9   6     1253.00     1454.09    179.28 o   0.43955
   0   9   6       99.89       56.52     58.77 o   0.45605
   1   9   6       31.43        4.06     76.89 o   0.47905
   2   9   6       72.75      170.88    109.35 o   0.50767
   3   9   6      232.02      255.09    125.18 o   0.54100
   4   9   6      407.83      359.50    159.07 o   0.57825
   5   9   6       71.37       61.13    128.06 o   0.61870
 -10  10   6      853.24      749.52    226.43 o   0.62119
  -9  10   6      115.78      133.96    113.25 o   0.58431
  -8  10   6     1278.77     1409.48    263.00 o   0.55109
  -7  10   6      145.66      148.46     81.77 o   0.52221
  -6  10   6        7.59       21.63     60.10 o   0.49843
  -5  10   6      214.32      161.62     79.66 o   0.48052
  -4  10   6       55.95       26.11     59.11 o   0.46913
  -3  10   6     1430.19     1415.45    185.95 o   0.46476
  -2  10   6      430.38      470.19    114.95 o   0.46759
  -1  10   6     1368.83     1354.55    181.44 o   0.47751
   0  10   6      164.40      167.92     85.01 o   0.49407
   1  10   6      781.67      779.73    194.08 o   0.51666
   2  10   6       73.46       34.55     94.60 o   0.54451
   3  10   6      232.78      344.64    155.50 o   0.57686
   4  10   6      347.92      277.09    159.04 o   0.61301
 -10  11   6      590.21      798.04    234.04 o   0.64197
  -9  11   6       65.67       90.79    118.17 o   0.60745
  -8  11   6     1597.16     1545.24    277.57 o   0.57671
  -7  11   6      289.97      273.34     99.22 o   0.55038
  -6  11   6      217.24      276.53    101.76 o   0.52912
  -5  11   6      111.09       59.75     70.44 o   0.51356
  -4  11   6      123.24       97.93     71.30 o   0.50423
  -3  11   6      578.25      514.02    128.35 o   0.50148
  -2  11   6     1305.65     1214.45    184.10 o   0.50541
  -1  11   6     1040.92     1114.62    178.15 o   0.51588
   0  11   6       83.74       47.38     75.67 o   0.53249
   1  11   6      796.39      983.65    229.70 o   0.55470
   2  11   6      139.79      140.70    124.46 o   0.58186
   3  11   6       11.78       30.16    109.37 o   0.61332
   4  11   6       64.13      179.99    159.02 o   0.64845
  -9  12   6      156.69      197.93    147.25 o   0.63236
  -8  12   6     2019.36     2177.41    342.29 o   0.60398
  -7  12   6      126.02       88.21     84.34 o   0.58003
  -6  12   6     1413.64     1589.63    214.82 o   0.56108
  -5  12   6        0.73       45.04     83.42 o   0.54763
  -4  12   6      222.20      257.62    106.29 o   0.54012
  -3  12   6      131.63       81.54     82.80 o   0.53878
  -2  12   6      337.99      418.36    124.78 o   0.54365
  -1  12   6     1259.82     1142.15    187.30 o   0.55459
   0  12   6      163.68      197.60    128.78 o   0.57123
   1  12   6     1035.78     1180.05    262.46 o   0.59309
   2  12   6       77.10       49.59    128.03 o   0.61964
  -8  13   6      401.46      322.80    173.00 o   0.63270
  -7  13   6      354.83      373.66    127.07 o   0.61096
  -6  13   6      827.68      750.10    165.92 o   0.59410
  -5  13   6       14.23       16.65     77.63 o   0.58256
  -4  13   6      626.07      562.79    149.51 o   0.57664
  -3  13   6      235.85      329.72    121.67 o   0.57653
  -2  13   6        1.57       20.42     71.23 o   0.58222
  -1  13   6      239.70      282.78    117.15 o   0.59356
   0  13   6      199.71      269.69    155.34 o   0.61021
   1  13   6      337.27      213.85    161.40 o   0.63178
  -7  14   6      535.58      539.31    208.50 o   0.64298
  -6  14   6      693.47      679.44    168.35 o   0.62803
  -5  14   6      602.16      598.56    156.32 o   0.61819
  -4  14   6     2108.08     2147.55    273.59 o   0.61369
  -3  14   6       44.44      179.02    108.39 o   0.61466
  -2  14   6        9.08       22.84     84.25 o   0.62107
  -1  14   6       20.86       49.91    135.64 o   0.63274
   0  14   6      703.58      757.73    237.99 o   0.64941
  -1  17  -7        3.10        0.00    173.36 o   0.64637
  -2  17  -7        9.13      117.69    231.75 o   0.64250
   3 -17   7      398.93      397.13    187.33 o   0.64384
   2  16  -7       63.06        2.67    225.22 o   0.64908
   1  16  -7      927.00      925.83    339.25 o   0.63043
   0  16  -7        0.95        0.00    143.13 o   0.61669
  -1  16  -7      113.94      148.04    197.78 o   0.60820
   2 -16   7        4.62       54.55    115.83 o   0.60517
   3 -16   7      482.48      353.70    175.34 o   0.60768
   4 -16   7      126.43      121.77    137.88 o   0.61568
   5 -16   7      464.95      450.11    184.20 o   0.62894
   6 -16   7      683.88      768.32    230.24 o   0.64714
   3  15  -7      434.48      477.57    249.84 o   0.63407
   2  15  -7      468.45      627.49    270.69 o   0.61055
   1  15  -7     1510.08     1789.07    419.27 o   0.59180
   0  15  -7      211.63      317.90    206.94 o   0.57829
  -1  15  -7      872.57      784.47    301.14 o   0.57037
   2 -15   7       38.43       45.38    101.88 o   0.56830
   3 -15   7       97.06      111.31    110.62 o   0.57213
   4 -15   7       36.50       67.53    110.29 o   0.58175
   5 -15   7      820.42      903.63    232.83 o   0.59687
   6 -15   7      307.12      280.87    144.75 o   0.61710
   7 -15   7      516.27      441.51    183.44 o   0.64194
   4  14  -7        2.74       14.92    145.78 o   0.62464
   3  14  -7       13.20       28.03    129.73 o   0.59624
   2  14  -7      145.09        5.59    131.98 o   0.57232
   1  14  -7       26.61       14.75    112.03 o   0.55347
   0  14  -7     1479.72     1736.21    399.75 o   0.54021
   1 -14   7      722.68      592.79    186.86 o   0.53297
   2 -14   7       82.72      133.39    105.78 o   0.53200
   3 -14   7      181.79       93.41     97.61 o   0.53731
   4 -14   7       27.00       36.55     98.99 o   0.54875
   5 -14   7      449.01      485.36    168.46 o   0.56592
   6 -14   7       87.45      136.41    113.53 o   0.58833
   7 -14   7      822.95     1041.07    243.13 o   0.61541
   8 -14   7      177.76      291.62    157.25 o   0.64657
   5  13  -7      280.65      360.18    226.54 o   0.62106
   4  13  -7       31.65       65.77    126.03 o   0.58790
   3  13  -7       21.25      146.27    142.17 o   0.55881
   2  13  -7       20.24        0.00    111.80 o   0.53445
   1  13  -7        1.27       91.27    128.01 o   0.51549
   0  13  -7     1905.98     2011.49    419.46 o   0.50255
   1 -13   7     2006.10     1780.65    279.55 o   0.49609
   2 -13   7     1451.99     1437.07    256.93 o   0.49637
   3 -13   7      566.05      646.90    181.30 o   0.50338
   4 -13   7      122.52      120.36    108.49 o   0.51684
   5 -13   7       81.13      134.34    107.88 o   0.53627
   6 -13   7      116.77      196.55    116.46 o   0.56104
   7 -13   7      900.34      912.66    215.77 o   0.59050
   8 -13   7       30.38       67.10    102.17 o   0.62396
   6  12  -7       71.78        0.00    154.68 o   0.62343
   5  12  -7      108.48      177.60     88.29 o   0.58580
   4  12  -7      669.75      770.84    261.37 o   0.55172
   3  12  -7       13.21        0.00    103.14 o   0.52188
   2  12  -7       26.15       62.37    108.51 o   0.49703
   1  12  -7      189.25      310.31    172.54 o   0.47797
   0  12  -7      691.13      979.95    287.21 o   0.46540
   1 -12   7        1.56       34.01     76.14 o   0.45985
   2 -12   7     1535.56     1742.87    264.65 o   0.46158
   3 -12   7      696.00      684.86    177.07 o   0.47051
   4 -12   7      370.15      280.20    127.57 o   0.48624
   5 -12   7      249.02      270.00    122.26 o   0.50815
   6 -12   7       61.94       34.12     89.16 o   0.53546
   7 -12   7      167.37      242.83    120.90 o   0.56741
   8 -12   7       31.48       17.02     87.22 o   0.60325
  -9  12  -7      298.90      597.32    292.01 o   0.64234
  -7 -11   7     1476.21     1537.10    388.32 o   0.63167
  -6 -11   7        0.30        0.00    136.36 o   0.59000
  -5 -11   7     1993.88     2043.71    221.62 o   0.55129
   4  11  -7     1548.86     1472.39    219.48 o   0.51621
   3  11  -7      794.35      729.89    150.91 o   0.48554
   2  11  -7       53.54       46.88     69.61 o   0.46017
   1  11  -7      141.48      148.39     80.85 o   0.44101
   0  11  -7      663.92      519.23    203.44 o   0.42889
   1 -11   7       36.10       57.01     74.44 o   0.42442
   2 -11   7     3460.17     3677.76    301.07 o   0.42784
   3 -11   7      444.96      456.52    136.94 o   0.43896
   4 -11   7     1687.86     1646.80    251.68 o   0.45723
   5 -11   7      525.47      578.36    164.88 o   0.48182
   6 -11   7      853.62      736.53    183.70 o   0.51184
   7 -11   7       43.34       62.37     84.64 o   0.54638
   8 -11   7        2.26       54.63     94.45 o   0.58465
  -9  11  -7      103.77      141.43    200.22 o   0.62595
  -8 -10   7      234.29      119.80    179.75 o   0.64557
  -7 -10   7      142.47      352.89    217.52 o   0.60037
  -6 -10   7      296.85      264.24    116.56 o   0.55754
  -5 -10   7     2071.29     2122.96    209.85 o   0.51768
  -4 -10   7       67.25       90.60     77.98 o   0.48152
   3  10  -7       35.53       10.56     64.30 o   0.44995
   2  10  -7      461.40      452.53    114.76 o   0.42401
   1  10  -7      291.61      322.15     96.36 o   0.40476
   0  10  -7      317.31      325.04     83.74 o   0.39320
   1 -10   7      268.72      236.41     65.32 o   0.39002
   2 -10   7     2675.69     2569.32    270.69 o   0.39541
   3 -10   7       23.35       25.75     65.20 o   0.40903
   4 -10   7     6732.35     6824.40    397.62 o   0.43011
   5 -10   7      174.41      259.13    118.79 o   0.45761
   6 -10   7     2329.60     2292.88    280.97 o   0.49046
   7 -10   7      158.87      133.80    105.01 o   0.52766
   8 -10   7       90.77       66.17     94.86 o   0.56835
  -9  10  -7      111.86      182.39    196.63 o   0.61184
  -8  -9   7       32.06       32.99    140.96 o   0.61659
  -7  -9   7      378.38      391.57    196.64 o   0.57025
  -6  -9   7     1145.04      994.22    184.54 o   0.52623
  -5  -9   7     1079.02     1159.33    149.38 o   0.48516
  -4  -9   7       62.72       63.36     70.44 o   0.44784
  -3  -9   7     1837.39     1873.41    203.46 o   0.41530
   2   9  -7       15.50       18.34     49.24 o   0.38874
   1   9  -7      834.87      816.87    121.68 o   0.36944
   0   9  -7       20.62       34.17     45.00 o   0.35859
   1  -9   7        8.33       15.72     34.25 o   0.35694
   2  -9   7      262.40      264.19     66.53 o   0.36463
   3  -9   7      169.10      185.23     64.53 o   0.38110
   4  -9   7     2060.06     2110.42    164.60 o   0.40527
   5  -9   7      199.40      165.45     71.21 o   0.43586
   6  -9   7     3197.24     3234.42    288.38 o   0.47163
   7  -9   7      606.00      554.13    147.83 o   0.51149
  -8   9  -7      347.84      321.55    231.30 o   0.55456
  -9   9  -7       17.46       61.11    160.13 o   0.60015
  -9  -8   7        8.77        0.00    189.17 o   0.63823
  -8  -8   7      171.52       72.76    137.14 o   0.58901
  -7  -8   7        2.21       41.80     80.03 o   0.54152
  -6  -8   7        4.63       39.64     69.64 o   0.49628
  -5  -8   7      856.80      987.55    137.19 o   0.45395
  -4  -8   7     2822.10     2690.94    215.91 o   0.41543
  -3  -8   7     2623.03     2627.96    202.00 o   0.38185
   2   8  -7      152.79      137.65    111.84 o   0.35464
   1   8  -7     1176.60     1104.16    123.21 o   0.33534
   0   8  -7      104.76       59.92     43.96 o   0.32538
   1  -8   7     1494.54     1343.91    101.50 o   0.32559
   2  -8   7      101.95       93.92     43.95 o   0.33598
   3  -8   7      349.61      346.57     74.23 o   0.35564
   4  -8   7     2333.81     2423.47    167.67 o   0.38315
   5  -8   7     4289.58     3978.68    214.26 o   0.41696
   6  -8   7     3421.41     3327.11    215.27 o   0.45567
   7  -8   7        7.12       25.79     58.99 o   0.49814
  -8   8  -7      761.03      795.35    188.26 o   0.54348
  -9   8  -7       11.69        0.00    137.50 o   0.59105
  -9  -7   7       98.11      145.74    189.86 o   0.61324
  -8  -7   7       15.50        0.00    109.15 o   0.56301
  -7  -7   7        2.08       14.04     62.79 o   0.51441
  -6  -7   7        2.32       36.46     68.77 o   0.46796
  -5  -7   7      152.95      165.24     65.64 o   0.42436
  -4  -7   7     2189.26     2139.52    157.58 o   0.38458
  -3  -7   7     2442.16     2205.72    173.33 o   0.34993
  -2  -7   7     2224.02     2141.55    159.17 o   0.32207
   1   7  -7     3114.88     3006.73    160.05 o   0.30288
   0   7  -7        3.28        4.27     26.77 o   0.29406
   1  -7   7     2411.93     2199.58    101.32 o   0.29653
   2  -7   7        4.15       22.04     31.20 o   0.31003
   3  -7   7     1452.82     1318.33    112.92 o   0.33321
   4  -7   7     1410.11     1303.47    130.82 o   0.36425
   5  -7   7       37.29       45.06     51.58 o   0.40130
   6  -7   7     4807.96     4499.40    237.63 o   0.44288
  -7   7  -7      466.26      532.97    142.55 o   0.48782
  -8   7  -7     1571.52     1611.16    256.13 o   0.53528
  -9   7  -7      138.17      159.77    123.69 o   0.58464
 -10  -6   7      155.93      191.36    190.15 o   0.64235
  -9  -6   7      358.55      386.78    236.03 o   0.59001
  -8  -6   7     1965.89     2023.09    419.60 o   0.53884
  -7  -6   7      689.82      687.43    152.44 o   0.48919
  -6  -6   7     3956.81     3749.11    269.95 o   0.44157
  -5  -6   7      385.09      413.23     84.74 o   0.39674
  -4  -6   7      100.94      134.23     57.63 o   0.35573
  -3  -6   7        4.70       18.76     43.98 o   0.32002
  -2  -6   7     2839.08     2586.79    159.17 o   0.29156
   1   6  -7     4660.09     4299.16    322.33 o   0.27263
   0   6  -7     2055.75     1943.07    232.48 o   0.26529
  -1   6  -7     1430.37     1427.34    234.08 o   0.27048
   2  -6   7     1497.05     1357.61     91.36 o   0.28751
   3  -6   7       87.69       70.85     41.12 o   0.31448
   4  -6   7       76.28       93.18     50.81 o   0.34908
   5  -6   7      873.83      862.57    119.33 o   0.38929
   6  -6   7      105.55      152.29     71.07 o   0.43355
  -7   6  -7     1072.52     1031.52    189.31 o   0.48074
  -8   6  -7      450.56      391.51    147.86 o   0.53007
  -9   6  -7       94.86       85.70    117.71 o   0.58101
 -10   6  -7       91.24       70.40    177.66 o   0.63317
 -10  -5   7       17.60       60.72    156.06 o   0.62181
  -9  -5   7     1696.50     1412.96    387.97 o   0.56875
  -8  -5   7      341.20      374.47    131.66 o   0.51674
  -7  -5   7      685.02      866.26    165.23 o   0.46615
  -6  -5   7      781.98      893.42    163.02 o   0.41749
  -5  -5   7      208.56      225.51     66.06 o   0.37153
  -4  -5   7       29.38       22.68     34.63 o   0.32938
  -3  -5   7        3.65        2.35     28.09 o   0.29271
  -2  -5   7     4175.82     3813.53    175.97 o   0.26380
  -1  -5   7     1445.81     1470.75     92.46 o   0.24543
   0   5  -7     8004.80     8625.83    441.61 o   0.24001
  -1   5  -7     4027.15     4206.30    330.42 o   0.24840
   2  -5   7     5383.38     5347.38    166.71 o   0.26930
   3  -5   7     3905.98     3715.88    163.31 o   0.30013
   4  -5   7        0.23       18.37     43.67 o   0.33816
   5  -5   7        6.45       28.30     45.42 o   0.38126
   6  -5   7      341.82      336.61     84.97 o   0.42790
  -7   5  -7     1299.50     1449.21    225.18 o   0.47703
  -8   5  -7      807.62      944.65    203.39 o   0.52797
  -9   5  -7     1065.95      947.10    218.33 o   0.58023
 -10   5  -7      581.19      564.43    272.62 o   0.63349
 -10  -4   7        2.67      102.23    193.54 o   0.60333
  -9  -4   7      828.53      993.63    307.97 o   0.54967
  -8  -4   7     1885.61     1683.54    234.37 o   0.49700
  -7  -4   7     9006.20     9151.52    427.43 o   0.44565
  -6  -4   7      108.88      187.12     87.85 o   0.39614
  -5  -4   7     2249.04     2323.65    135.89 o   0.34925
  -4  -4   7     3958.13     3962.57    166.24 o   0.30619
  -3  -4   7        6.17       18.27     31.41 o   0.26881
  -2  -4   7      380.90      359.09     60.08 o   0.23977
  -1  -4   7       37.36       19.97     24.21 o   0.22238
   0   4  -7     6682.38     6311.96    357.60 o   0.21940
   1  -4   7      426.79      398.75     45.92 o   0.23142
  -2   4  -7     7988.05     8102.52    246.25 o   0.25631
   3  -4   7      434.07      408.01     70.34 o   0.29080
   4  -4   7      781.66      838.90    103.53 o   0.33191
   5  -4   7        1.30       25.08     42.83 o   0.37748
  -6   4  -7      116.18      104.34     80.24 o   0.42608
  -7   4  -7      436.40      499.51    144.55 o   0.47678
  -8   4  -7       30.13       98.31     97.17 o   0.52899
  -9   4  -7     2197.54     2088.95    306.61 o   0.58229
 -10   4  -7      520.42      558.08    270.70 o   0.63642
 -11  -3   7       92.72      114.06    171.13 o   0.64182
 -10  -3   7      248.09      248.17    208.03 o   0.58708
  -9  -3   7     1116.49      912.24    188.25 o   0.53303
  -8  -3   7      428.50      366.92    117.72 o   0.47991
  -7  -3   7       97.44      133.53     77.48 o   0.42805
  -6  -3   7      379.25      345.54    107.57 o   0.37797
  -5  -3   7     3428.62     3447.04    144.12 o   0.33050
  -4  -3   7     5317.42     5322.66    173.50 o   0.28693
  -3  -3   7     1634.19     1611.44     98.61 o   0.24930
  -2  -3   7      188.91      186.69     43.53 o   0.22068
  -1  -3   7     1203.65     1200.16     72.80 o   0.20489
   0  -3   7     8035.51     8123.01    171.25 o   0.20490
   1  -3   7     4104.90     4410.97    155.85 o   0.22072
  -2   3  -7     2053.86     1810.20    133.10 o   0.24936
  -3   3  -7       20.22        2.23     38.46 o   0.28700
  -4   3  -7     2573.05     2476.98    203.46 o   0.33058
  -5   3  -7     1922.73     1768.82    210.41 o   0.37806
  -6   3  -7       80.90       86.83     81.71 o   0.42813
  -7   3  -7      395.01      349.47    128.33 o   0.48000
  -8   3  -7      321.53      340.00    140.45 o   0.53313
  -9   3  -7      596.26      579.76    192.11 o   0.58718
 -10   3  -7       11.11        0.00    149.10 o   0.64192
 -11  -2   7       11.11        0.00    112.51 o   0.62817
 -10  -2   7       29.68       72.89    148.40 o   0.57327
  -9  -2   7      358.79      444.42    143.22 o   0.51906
  -8  -2   7      141.72      115.12     79.98 o   0.46575
  -7  -2   7     6275.65     5598.27    332.48 o   0.41371
  -6  -2   7      423.15      319.57    104.91 o   0.36347
  -5  -2   7     6798.33     6720.29    313.31 o   0.31591
  -4  -2   7      212.22      282.02     44.94 o   0.27242
  -3  -2   7     1933.26     1808.84     94.46 o   0.23528
  -2  -2   7      218.74      209.77     43.75 o   0.20790
  -1  -2   7      150.78      180.43     39.84 o   0.19448
   0  -2   7      403.56      359.02     49.33 o   0.19785
   1  -2   7      257.92      256.89     58.57 o   0.21725
  -2   2  -7    12105.43    12438.69    344.59 o   0.24895
  -3   2  -7      610.87      633.91    114.16 o   0.28893
  -4   2  -7     6984.12     6970.13    327.54 o   0.33424
  -5   2  -7      201.81      193.33     96.33 o   0.38299
  -6   2  -7       52.01       72.91     78.02 o   0.43401
  -7   2  -7       92.06       41.48     87.05 o   0.48661
  -8   2  -7       74.41       45.55     89.30 o   0.54030
  -9   2  -7        9.74        0.00     97.50 o   0.59481
 -10   2  -7      119.33      297.19    219.01 o   0.64992
 -11  -1   7        4.12      132.50    184.89 o   0.61690
 -10  -1   7      450.27      657.68    275.65 o   0.56208
  -9  -1   7      174.40      199.37    104.10 o   0.50796
  -8  -1   7      158.34      114.61     82.35 o   0.45480
  -7  -1   7     1274.39     1133.60    185.95 o   0.40298
  -6  -1   7      123.06       56.71     70.13 o   0.35309
  -5  -1   7     4830.62     4339.99    253.46 o   0.30607
  -4  -1   7      761.16      706.50    119.05 o   0.26346
  -3  -1   7      185.54      138.41     37.27 o   0.22775
  -2  -1   7     1531.35     1459.44     86.46 o   0.20263
  -1  -1   7     1928.56     1989.08     98.37 o   0.19229
   0  -1   7      522.65      568.43     63.43 o   0.19904
   1  -1   7     2299.31     2453.60    112.17 o   0.22133
  -2   1  -7      637.89      503.95     63.11 o   0.25512
  -3   1  -7     1065.90      985.29     74.44 o   0.29649
  -4   1  -7     5848.87     5664.85    307.01 o   0.34273
  -5   1  -7      361.29      293.25    102.75 o   0.39210
  -6   1  -7     1179.52     1272.38    209.65 o   0.44356
  -7   1  -7      115.51      158.60    108.57 o   0.49647
  -8   1  -7      134.40      196.93    126.60 o   0.55041
  -9   1  -7        1.48        0.00     95.88 o   0.60509
 -11   0   7       22.20        0.00    143.16 o   0.60815
 -10   0   7     1790.72     1891.06    278.72 o   0.55365
  -9   0   7      265.42      179.21     99.35 o   0.49994
  -8   0   7      751.20      516.46    137.78 o   0.44731
  -7   0   7     1411.01     1175.44    190.33 o   0.39617
  -6   0   7      618.37      654.02    143.00 o   0.34720
  -5   0   7     3991.82     3510.64    231.39 o   0.30145
  -4   0   7      178.62      121.41     60.68 o   0.26062
  -3   0   7    14950.34    15190.48    259.96 o   0.22738
  -2   0   7     3210.36     3032.60    126.09 o   0.20544
  -1   0   7      185.96      153.45     41.31 o   0.19859
   0   0   7     1727.70     1856.34    100.79 o   0.20833
   1   0   7        3.75        4.98     23.47 o   0.23257
  -2   0  -7     2830.77     2988.18    118.42 o   0.26740
  -3   0  -7     2177.43     2059.55    189.70 o   0.30927
  -4   0  -7      690.86      655.66    140.12 o   0.35569
  -5   0  -7      804.08      759.07    161.03 o   0.40511
  -6   0  -7     2116.64     2131.01    270.48 o   0.45655
  -7   0  -7      182.72      211.71    122.18 o   0.50941
  -8   0  -7       24.08      105.84    109.16 o   0.56327
  -9   0  -7        0.47       10.13    120.22 o   0.61789
 -11   1   7      647.95      577.18    271.64 o   0.60203
 -10   1   7     1376.13     1520.74    257.38 o   0.54813
  -9   1   7      426.43      486.90    142.56 o   0.49515
  -8   1   7     1260.78     1494.09    227.25 o   0.44343
  -7   1   7       53.28       37.57     62.30 o   0.39347
  -6   1   7      411.42      425.10    116.33 o   0.34602
  -5   1   7     1073.09     1090.49    162.80 o   0.30228
  -4   1   7     8935.55     8889.20    188.36 o   0.26409
  -3   1   7     1691.11     1478.74     99.30 o   0.23418
  -2   1   7     1132.72      937.25     87.58 o   0.21602
  -1   1   7     4262.01     4169.28    156.71 o   0.21264
   0   1   7      176.67      191.29     47.60 o   0.22471
   1   1   7      352.95      334.92     57.96 o   0.25000
  -2  -1  -7      381.93      380.03     53.33 o   0.28502
  -3  -1  -7       18.20        1.27     39.01 o   0.32665
  -4  -1  -7     1834.53     1821.21    223.56 o   0.37267
  -5  -1  -7     1983.26     1929.55    249.42 o   0.42167
  -6  -1  -7     4843.74     4537.94    346.64 o   0.47270
  -7  -1  -7       44.35        1.05     86.39 o   0.52518
  -8  -1  -7      315.09      150.08    120.30 o   0.57872
  -9  -1  -7       12.86       32.78    122.09 o   0.63304
 -11   2   7       12.88       56.06     94.06 o   0.59862
 -10   2   7      228.38      292.18    124.04 o   0.54559
  -9   2   7     1920.38     1878.57    269.45 o   0.49368
  -8   2   7     1057.57     1089.02    201.86 o   0.44328
  -7   2   7       22.65       14.07     51.69 o   0.39497
  -6   2   7        6.02        0.00     46.50 o   0.34961
  -5   2   7        8.11        1.50     24.30 o   0.30853
  -4   2   7     3857.96     3685.88    147.49 o   0.27364
  -3   2   7     1525.43     1537.59    106.25 o   0.24757
  -2   2   7    12270.70    12280.97    280.25 o   0.23331
  -1   2   7    10018.83    10411.55    259.50 o   0.23303
   0   2   7     9666.36     9993.76    253.77 o   0.24678
   1   2   7     5113.64     5018.59    176.78 o   0.27245
   2   2   7        8.09       17.14     25.17 o   0.30705
  -3  -2  -7        0.91       28.19     60.90 o   0.34794
  -4  -2  -7      391.10      355.97    117.35 o   0.39315
  -5  -2  -7       27.66       31.37     72.90 o   0.44136
  -6  -2  -7     1326.46     1139.12    218.64 o   0.49170
  -7  -2  -7      885.19      981.22    219.63 o   0.54356
  -8  -2  -7      498.16      631.00    201.86 o   0.59655
 -11   3   7      252.38      122.62    105.26 o   0.59796
 -10   3   7        7.69        0.00     77.47 o   0.54608
  -9   3   7      809.38      919.87    195.64 o   0.49555
  -8   3   7     3736.26     3546.20    294.86 o   0.44684
  -7   3   7     1781.88     1545.84    222.34 o   0.40061
  -6   3   7      144.18      189.26     84.07 o   0.35783
  -5   3   7      383.04      403.02     67.92 o   0.31987
  -4   3   7      493.63      518.52     78.72 o   0.28866
  -3   3   7     1178.39     1380.96    115.24 o   0.26656
  -2   3   7     5259.92     5059.73    195.42 o   0.25596
  -1   3   7     1966.68     1837.86    122.36 o   0.25827
   0   3   7     5521.61     5049.85    195.12 o   0.27317
   1   3   7     2359.02     2257.01    131.48 o   0.29877
   2   3   7        5.26        0.95     26.55 o   0.33262
   3   3   7      118.66      149.67     89.88 o   0.37247
  -4  -3  -7      613.63      535.22    144.13 o   0.41661
  -5  -3  -7     1430.82     1349.86    229.24 o   0.46380
  -6  -3  -7      665.51      501.19    164.42 o   0.51322
  -7  -3  -7     1063.72      940.98    223.01 o   0.56427
  -8  -3  -7      543.80      502.28    198.50 o   0.61655
 -11   4   7       38.49      110.55    110.58 o   0.60008
 -10   4   7      254.66      212.50    121.45 o   0.54959
  -9   4   7      827.68      757.39    193.01 o   0.50074
  -8   4   7      233.14      213.06    101.97 o   0.45404
  -7   4   7     2956.31     2946.92    296.14 o   0.41023
  -6   4   7     1098.95     1062.96    110.40 o   0.37035
  -5   4   7      172.74      183.72     59.81 o   0.33579
  -4   4   7        1.90       20.18     33.81 o   0.30835
  -3   4   7      401.87      396.80     77.03 o   0.29006
  -2   4   7     3791.91     3753.12    180.77 o   0.28269
  -1   4   7        2.34        5.39     33.28 o   0.28709
   0   4   7     5186.04     5003.65    208.80 o   0.30274
   1   4   7     1273.78     1213.83    115.10 o   0.32805
   2   4   7     2056.39     2013.90    126.67 o   0.36098
   3   4   7     1631.80     1505.56    220.75 o   0.39965
  -4  -4  -7      736.50      729.27    246.22 o   0.44257
  -5  -4  -7      731.74      742.19    188.19 o   0.48861
  -6  -4  -7       17.62       17.56     89.05 o   0.53697
  -7  -4  -7      567.30      658.88    197.42 o   0.58708
  -8  -4  -7        0.75        0.00    117.07 o   0.63853
 -11   5   7        8.16       15.62    100.13 o   0.60492
 -10   5   7       23.93       25.84     78.88 o   0.55607
  -9   5   7      736.08      919.24    211.65 o   0.50913
  -8   5   7       11.30       20.69     65.70 o   0.46470
  -7   5   7     4546.87     4518.87    329.55 o   0.42357
  -6   5   7      752.59      733.88    104.72 o   0.38677
  -5   5   7     1117.80     1027.29    124.94 o   0.35568
  -4   5   7     3272.91     3086.74    177.32 o   0.33189
  -3   5   7      278.23      220.55     65.97 o   0.31705
  -2   5   7      415.06      417.41     85.36 o   0.31244
  -1   5   7      275.90      216.01     67.03 o   0.31850
   0   5   7     3348.89     3160.36    177.94 o   0.33466
   1   5   7      279.89      310.69     74.48 o   0.35955
   2   5   7     3580.79     3062.51    271.91 o   0.39151
   3   5   7      290.30      307.75    120.17 o   0.42897
   4   5   7      238.96      239.50    120.51 o   0.47062
   5   5   7       61.19       36.76     95.91 o   0.51543
  -6  -5  -7      157.04      189.28    128.87 o   0.56266
  -7  -5  -7       40.73       33.42    120.61 o   0.61175
 -11   6   7        0.06       42.10    121.71 o   0.61244
 -10   6   7       78.18        9.23     93.50 o   0.56541
  -9   6   7      149.03      162.39    113.71 o   0.52058
  -8   6   7       25.48        5.84     57.63 o   0.47860
  -7   6   7      153.43      162.87     94.35 o   0.44027
  -6   6   7     1270.86     1224.33    142.25 o   0.40662
  -5   6   7     6228.31     5970.06    260.65 o   0.37891
  -4   6   7      408.50      394.16     91.92 o   0.35852
  -3   6   7        9.38       14.92     40.90 o   0.34673
  -2   6   7        0.88       12.42     41.73 o   0.34444
  -1   6   7      435.78      334.72     84.13 o   0.35183
   0   6   7      444.56      436.69     92.28 o   0.36831
   1   6   7     1128.05     1146.05    133.45 o   0.39275
   2   6   7     3776.87     3429.72    287.44 o   0.42376
   3   6   7      625.95      633.54    165.20 o   0.46003
   4   6   7     3895.10     3790.63    350.06 o   0.50041
   5   6   7      189.20      194.61    131.53 o   0.54398
   6   6   7      336.01      376.61    166.64 o   0.59005
   7   6   7      140.61      117.19    158.71 o   0.63806
 -11   7   7        0.09       31.00     98.39 o   0.62254
 -10   7   7      197.90      205.07    119.13 o   0.57747
  -9   7   7       78.85      161.28    112.83 o   0.53489
  -8   7   7      117.68      158.78    102.36 o   0.49546
  -7   7   7     4403.49     4020.66    328.33 o   0.45997
  -6   7   7       24.01       13.81     49.75 o   0.42942
  -5   7   7     5744.13     5345.82    263.60 o   0.40491
  -4   7   7       70.28       48.42     54.51 o   0.38759
  -3   7   7     2111.13     1962.34    186.13 o   0.37846
  -2   7   7      196.95      126.94     62.72 o   0.37811
  -1   7   7     1602.36     1528.00    166.24 o   0.38656
   0   7   7      155.83      175.93     65.10 o   0.40326
   1   7   7      104.50       83.22     57.83 o   0.42724
   2   7   7     3666.34     3618.55    308.66 o   0.45736
   3   7   7      380.45      349.19    139.94 o   0.49250
   4   7   7     1237.53     1294.38    248.28 o   0.53165
   5   7   7       96.28      173.07    139.13 o   0.57400
   6   7   7       63.09       82.31    143.19 o   0.61890
 -11   8   7      167.66      151.67    139.45 o   0.63508
 -10   8   7      283.21      402.58    156.15 o   0.59208
  -9   8   7       34.74      162.90    105.95 o   0.55184
  -8   8   7       36.93       32.49     77.46 o   0.51499
  -7   8   7        3.47       18.79     74.04 o   0.48231
  -6   8   7      148.86      135.65     71.34 o   0.45472
  -5   8   7      411.28      416.32    103.32 o   0.43317
  -4   8   7       19.23       31.42     51.86 o   0.41861
  -3   8   7     3027.14     2882.89    211.12 o   0.41178
  -2   8   7       13.59        7.75     46.70 o   0.41305
  -1   8   7      917.16      934.18    142.71 o   0.42236
   0   8   7       26.24       42.54     55.75 o   0.43920
   1   8   7      763.19      670.10    167.27 o   0.46275
   2   8   7      503.65      516.12    160.28 o   0.49203
   3   8   7      260.33      316.13    140.63 o   0.52610
   4   8   7     2212.61     2445.87    347.83 o   0.56410
   5   8   7      116.44      185.10    150.97 o   0.60527
   6   8   7     1334.97     1530.70    316.63 o   0.64902
 -11   9   7       48.47      111.32    137.83 o   0.64994
 -10   9   7      524.54      518.42    181.86 o   0.60907
  -9   9   7      146.32      229.73    123.41 o   0.57118
  -8   9   7       27.82        0.00     68.41 o   0.53689
  -7   9   7      337.96      236.41    131.91 o   0.50694
  -6   9   7       19.52        0.00     49.33 o   0.48213
  -5   9   7       23.19        2.40     53.92 o   0.46329
  -4   9   7     1145.29     1097.89    161.12 o   0.45117
  -3   9   7     2281.64     2189.23    216.98 o   0.44631
  -2   9   7     1129.85     1159.86    165.02 o   0.44896
  -1   9   7     1325.23     1218.48    166.29 o   0.45898
   0   9   7       67.24       57.90     60.05 o   0.47591
   1   9   7        4.17        8.08     75.90 o   0.49904
   2   9   7      207.81      172.78    117.34 o   0.52756
   3   9   7      964.20      968.36    229.71 o   0.56065
   4   9   7       64.60      108.30    117.74 o   0.59755
   5   9   7      165.20      183.92    169.36 o   0.63760
 -10  10   7      351.79      444.79    183.77 o   0.62825
  -9  10   7       73.24       83.64    108.26 o   0.59270
  -8  10   7      618.51      553.17    180.33 o   0.56090
  -7  10   7       77.98       37.05     92.50 o   0.53354
  -6  10   7      319.85      290.10    100.46 o   0.51132
  -5  10   7       23.03       26.85     64.38 o   0.49492
  -4  10   7     1095.21     1177.89    174.55 o   0.48496
  -3  10   7      736.92      690.86    139.09 o   0.48181
  -2  10   7      143.08      154.12     82.31 o   0.48563
  -1  10   7     4312.40     4377.94    276.13 o   0.49624
   0  10   7        6.59        9.35     64.89 o   0.51322
   1  10   7      327.65      253.01    127.10 o   0.53597
   2  10   7        3.15       21.06     93.59 o   0.56380
   3  10   7       42.80       73.86    122.90 o   0.59598
   4  10   7      281.31      313.02    194.12 o   0.63186
 -10  11   7       49.99       22.16    111.69 o   0.64940
  -9  11   7      585.56      651.78    206.64 o   0.61615
  -8  11   7      989.16     1079.92    239.93 o   0.58676
  -7  11   7       97.01      171.27    119.34 o   0.56183
  -6  11   7        2.65        4.71     67.33 o   0.54199
  -5  11   7      309.98      327.27    107.10 o   0.52780
  -4  11   7      706.39      625.69    140.95 o   0.51974
  -3  11   7      547.07      619.87    137.31 o   0.51808
  -2  11   7      415.26      463.60    127.44 o   0.52289
  -1  11   7      406.72      462.15    126.20 o   0.53399
   0  11   7     1208.67     1430.22    261.85 o   0.55101
   1  11   7      328.89      484.20    168.91 o   0.57341
   2  11   7       27.76       47.34    119.27 o   0.60060
   3  11   7        7.62        0.00    107.18 o   0.63195
  -9  12   7     2009.12     1973.30    341.31 o   0.64133
  -8  12   7      786.35      672.31    205.39 o   0.61422
  -7  12   7      424.06      300.92    150.43 o   0.59157
  -6  12   7      638.32      501.72    134.98 o   0.57390
  -5  12   7       26.59        1.39     75.16 o   0.56170
  -4  12   7       97.20       73.25     81.88 o   0.55532
  -3  12   7      137.88      156.30     89.59 o   0.55496
  -2  12   7      512.47      627.17    149.85 o   0.56063
  -1  12   7       13.71       31.99     72.62 o   0.57215
   0  12   7      588.70      602.07    192.81 o   0.58918
   1  12   7      733.67      848.17    224.92 o   0.61127
   2  12   7      296.38      162.76    152.76 o   0.63787
  -8  13   7       28.22       11.16    113.75 o   0.64308
  -7  13   7      693.42      841.83    232.13 o   0.62255
  -6  13   7      280.61      314.91    123.99 o   0.60687
  -5  13   7      323.26      439.87    137.01 o   0.59645
  -4  13   7       31.41       51.03     78.82 o   0.59156
  -3  13   7       11.55       36.00     79.84 o   0.59234
  -2  13   7      609.45      629.63    159.85 o   0.59875
  -1  13   7        1.59       50.78    106.15 o   0.61064
   0  13   7      769.60      968.04    244.78 o   0.62768
   1  13   7      131.00      168.98    144.14 o   0.64946
  -6  14   7       39.44       88.86    105.37 o   0.64073
  -5  14   7      717.03      935.52    241.84 o   0.63192
  -4  14   7       19.72       35.20     90.37 o   0.62835
  -3  14   7       27.79       63.89    104.42 o   0.63013
  -2  14   7        3.49       14.71    102.28 o   0.63720
  -1  14   7       16.17       18.85    123.92 o   0.64939
  -1  17  -8      102.34       52.47    194.41 o   0.64724
  -2  17  -8       46.65        0.00    140.64 o   0.64418
   3 -17   8      722.86      818.59    236.93 o   0.64633
   2  16  -8      526.21      662.95    300.95 o   0.64812
   1  16  -8      773.57      810.34    329.60 o   0.63028
   0  16  -8       10.99       46.89    168.72 o   0.61738
  -1  16  -8      361.79      112.48    198.44 o   0.60976
  -2  16  -8        0.20       44.92    159.25 o   0.60760
   3 -16   8      217.08      159.32    138.40 o   0.61096
   4 -16   8       67.03      164.53    140.01 o   0.61975
   5 -16   8      925.88     1030.93    260.05 o   0.63376
   2  15  -8     2182.48     2493.89    490.43 o   0.61017
   1  15  -8       73.51      247.17    165.25 o   0.59229
   0  15  -8      508.21      676.62    266.44 o   0.57969
  -1  15  -8      337.39      434.16    239.59 o   0.57272
   2 -15   8       16.86       10.80     89.63 o   0.57157
   3 -15   8       16.75       92.38    106.06 o   0.57629
   4 -15   8        3.71       24.39     92.85 o   0.58673
   5 -15   8      465.18      352.07    164.75 o   0.60259
   6 -15   8        5.51       25.01    126.51 o   0.62347
   7 -15   8      576.27      451.98    197.52 o   0.64888
   4  14  -8       36.88        7.19    139.89 o   0.62322
   3  14  -8      443.13      422.43    207.28 o   0.59562
   2  14  -8      779.83      798.37    278.24 o   0.57259
   1  14  -8        3.45       13.53    141.53 o   0.55469
   0  14  -8     1129.81     1365.27    358.25 o   0.54243
  -1  14  -8      138.91      182.11    170.24 o   0.53620
   2 -14   8     1163.55     1151.36    242.46 o   0.53621
   3 -14   8      151.12       81.93     97.90 o   0.54245
   4 -14   8      102.01      187.79    124.35 o   0.55472
   5 -14   8       25.10       90.78    104.59 o   0.57263
   6 -14   8       51.58       69.23     94.85 o   0.59567
   7 -14   8     1867.80     2170.15    339.32 o   0.62327
   5  13  -8       96.89      185.79    162.72 o   0.61941
   4  13  -8       41.30       25.01    125.85 o   0.58705
   2  13  -8      416.28      352.96    196.72 o   0.53547
   1  13  -8      437.18      665.86    254.43 o   0.51756
   0  13  -8     2213.72     2026.42    412.58 o   0.50571
  -1  13  -8       67.44       68.48    125.44 o   0.50034
   2 -13   8     1481.82     1493.14    260.44 o   0.50166
   3 -13   8        2.70        4.83     79.64 o   0.50962
   4 -13   8      311.58      252.21    134.72 o   0.52392
   5 -13   8      549.47      503.45    163.91 o   0.54406
   6 -13   8       10.41       14.62     81.68 o   0.56941
   7 -13   8      135.80      240.52    132.92 o   0.59933
   8 -13   8      114.71      147.61    135.91 o   0.63315
   5  12  -8      287.05      241.84    121.76 o   0.58472
   4  12  -8       49.90       55.42    118.61 o   0.55152
   3  12  -8      146.61      183.49    147.51 o   0.52266
   2  12  -8       43.92        0.00     90.09 o   0.49891
   1  12  -8      208.07       75.97    111.84 o   0.48101
   0  12  -8     2922.70     2522.03    419.33 o   0.46963
  -1  12  -8      326.97      339.22    173.62 o   0.46526
   2 -12   8     1396.66     1572.83    250.76 o   0.46809
   3 -12   8       23.66       36.48     98.55 o   0.47800
   4 -12   8     1919.97     1880.30    283.50 o   0.49455
   5 -12   8      323.21      181.70    115.44 o   0.51711
   6 -12   8       39.54       85.41    103.07 o   0.54494
   7 -12   8      259.40      239.02    140.26 o   0.57727
   8 -12   8      132.73      224.66    136.11 o   0.61339
  -7 -11   8     1261.86     1539.72    385.86 o   0.62962
  -6 -11   8      514.57      567.28    167.00 o   0.58870
  -5 -11   8      948.38     1120.21    167.50 o   0.55085
   4  11  -8      366.68      422.88    138.76 o   0.51675
   3  11  -8      237.24      244.69    166.84 o   0.48718
   2  11  -8      312.89      314.04    170.31 o   0.46303
   1  11  -8     1295.17     1027.14    266.73 o   0.44517
   0  11  -8      122.02      151.61    139.45 o   0.43438
  -1  11  -8     1843.98     1706.14    340.76 o   0.43118
   2 -11   8     2970.73     2766.60    299.91 o   0.43575
   3 -11   8      244.84      138.52     98.31 o   0.44785
   4 -11   8     2800.46     2655.13    306.83 o   0.46688
   5 -11   8       59.55       60.30     88.53 o   0.49206
   6 -11   8      210.48      148.89    105.70 o   0.52249
   7 -11   8      445.41      358.16    145.77 o   0.55731
  -8  11  -8       27.40       25.92    145.24 o   0.59575
  -9  11  -8      134.39      309.96    245.92 o   0.63716
  -8 -10   8      181.85      308.33    203.33 o   0.64335
  -7 -10   8       13.05       41.01    134.38 o   0.59886
  -6 -10   8      635.50      664.83    161.58 o   0.55686
  -5 -10   8     1273.81     1302.95    172.08 o   0.51796
  -4 -10   8       60.70       43.14     73.03 o   0.48290
   3  10  -8     1804.68     1699.07    202.95 o   0.45259
   2  10  -8      231.61      273.28     88.50 o   0.42802
   1  10  -8      159.65      166.82    120.71 o   0.41024
   0  10  -8        3.00       19.69     84.39 o   0.40015
  -1  10  -8     3443.83     3357.26    387.27 o   0.39834
   2 -10   8     2940.60     2970.08    276.66 o   0.40491
   3 -10   8     2545.26     2425.94    275.81 o   0.41948
   4 -10   8     1804.26     1801.34    250.15 o   0.44124
   5 -10   8      203.80      200.55    102.78 o   0.46921
   6 -10   8      690.92      665.20    168.65 o   0.50234
   7 -10   8       65.95       52.93     87.03 o   0.53969
  -8  10  -8        4.73      216.08    184.83 o   0.58044
  -9  10  -8      377.82      224.50    223.67 o   0.62392
  -8  -9   8        1.43        0.00    141.68 o   0.61490
  -7  -9   8      206.36      296.64    124.04 o   0.56935
  -6  -9   8     1413.40     1393.11    222.37 o   0.52625
  -5  -9   8     1737.24     1888.73    188.94 o   0.48625
  -4  -9   8      654.72      754.60    147.76 o   0.45019
  -3  -9   8      353.90      365.03    102.02 o   0.41908
   2   9  -8        5.94        3.65     44.70 o   0.39410
   1   9  -8      841.54      920.79    122.63 o   0.37647
   0   9  -8      149.03      185.15     61.79 o   0.36725
  -1   9  -8     1185.25     1257.36    271.38 o   0.36708
   2  -9   8       68.68       99.03     72.03 o   0.37596
   3  -9   8     3925.44     3806.38    282.75 o   0.39328
   4  -9   8       90.27       92.61     78.92 o   0.41799
   5  -9   8     1560.86     1597.02    229.85 o   0.44889
   6  -9   8      616.87      684.67    163.46 o   0.48478
   7  -9   8        5.96        0.00     73.99 o   0.52463
  -8   9  -8       34.40       97.99    153.15 o   0.56763
  -9   9  -8        0.06        0.00    153.38 o   0.61310
  -9  -8   8       75.27       36.80    161.30 o   0.63638
  -8  -8   8       49.84        0.00    133.25 o   0.58790
  -7  -8   8       83.54       62.48     81.72 o   0.54129
  -6  -8   8       25.29       43.23     64.90 o   0.49708
  -5  -8   8      131.00      141.36     66.69 o   0.45597
  -4  -8   8     5406.25     5187.43    242.01 o   0.41888
  -3  -8   8      404.61      356.45     97.15 o   0.38696
  -2  -8   8     5603.59     5401.45    250.47 o   0.36159
   1   8  -8     1038.37     1002.11    110.28 o   0.34421
   0   8  -8     1048.63     1119.74     92.70 o   0.33606
  -1   8  -8       55.08       38.13     82.54 o   0.33783
   2  -8   8       18.60        4.70     30.27 o   0.34935
   3  -8   8      812.77      781.54     95.32 o   0.36971
   4  -8   8     1699.61     1454.88    133.18 o   0.39756
   5  -8   8     3344.76     3241.64    199.06 o   0.43146
   6  -8   8      220.25      232.00    105.09 o   0.47009
  -7   8  -8     1779.21     1678.15    380.24 o   0.51238
  -8   8  -8      256.67      295.51    225.67 o   0.55751
  -9   8  -8       41.37       16.36    207.08 o   0.60483
  -9  -7   8      551.35      519.61    236.36 o   0.61196
  -8  -7   8      319.95      142.68    169.61 o   0.56254
  -7  -7   8      993.46      961.41    184.82 o   0.51492
  -6  -7   8        6.02       12.57     64.53 o   0.46963
  -5  -7   8       23.84       65.54     49.93 o   0.42743
  -4  -7   8     1665.65     1637.23    149.89 o   0.38931
  -3  -7   8       91.45       94.52     58.71 o   0.35660
  -2  -7   8     3028.85     2983.28    176.33 o   0.33089
   1   7  -8     1329.03     1243.60    103.30 o   0.31391
   0   7  -8     1387.66     1142.48    224.08 o   0.30711
  -1   7  -8     2829.99     2754.33    301.97 o   0.31116
   2  -7   8      391.00      379.11     54.37 o   0.32566
   3  -7   8     2400.50     2349.54    138.40 o   0.34931
   4  -7   8      964.74     1017.60    120.40 o   0.38040
   5  -7   8     2184.61     2323.92    174.42 o   0.41728
   6  -7   8      918.47      779.54    127.92 o   0.45855
  -7   7  -8     2431.46     2226.90    268.14 o   0.50313
  -8   7  -8      410.33      287.37    133.99 o   0.55022
  -9   7  -8      240.68      246.25    225.05 o   0.59922
 -10  -6   8        0.41        0.00    157.72 o   0.64091
  -9  -6   8     1047.48     1146.98    359.65 o   0.58934
  -8  -6   8      103.18      158.32     97.82 o   0.53907
  -7  -6   8       74.07      145.04     86.00 o   0.49051
  -6  -6   8      332.89      329.19    110.11 o   0.44422
  -5  -6   8       75.17       43.43     45.64 o   0.40099
  -4  -6   8      674.67      570.12     92.20 o   0.36191
  -3  -6   8        9.73       23.52     42.94 o   0.32847
  -2  -6   8     9360.23     9424.28    286.15 o   0.30255
   1   6  -8        5.52        0.00     56.22 o   0.28619
   0   6  -8     6041.81     5808.35    396.99 o   0.28108
  -1   6  -8        7.23       42.43     72.30 o   0.28780
  -2   6  -8      295.41      335.53     57.39 o   0.30558
   3  -6   8       52.86       44.64     41.41 o   0.33266
   4  -6   8      197.34      188.50     61.83 o   0.36697
   5  -6   8     1303.90     1378.73    147.19 o   0.40670
   6  -6   8       13.60       18.00     55.56 o   0.45041
  -7   6  -8     3899.96     3797.98    303.42 o   0.49705
  -8   6  -8        7.15       14.69     87.46 o   0.54587
  -9   6  -8      474.67      415.91    160.41 o   0.59634
 -10  -5   8        4.91       42.19    148.82 o   0.62096
  -9  -5   8     2268.86     2315.57    471.55 o   0.56873
  -8  -5   8      446.71      394.73    125.81 o   0.51774
  -7  -5   8     3522.03     3468.50    277.81 o   0.46837
  -6  -5   8      409.57      348.58    105.41 o   0.42122
  -5  -5   8       20.97        2.61     35.57 o   0.37710
  -4  -5   8      611.32      585.16     87.70 o   0.33720
  -3  -5   8      441.09      475.53     75.88 o   0.30322
  -2  -5   8     5206.98     5049.96    197.15 o   0.27731
  -1  -5   8       26.67       29.03     26.41 o   0.26189
   0   5  -8     8424.90     8092.89    442.20 o   0.25885
  -1   5  -8      360.26      492.86    146.82 o   0.26860
  -2   5  -8    12739.56    13128.98    298.98 o   0.28986
  -3   5  -8      332.59      356.87     83.38 o   0.32034
   4  -5   8      377.16      371.47     77.99 o   0.35769
   5  -5   8       33.92       57.68     50.82 o   0.39999
  -6   5  -8      634.50      714.79    160.76 o   0.44584
  -7   5  -8     2270.73     2365.72    284.90 o   0.49425
  -8   5  -8      193.31      279.00    138.80 o   0.54454
  -9   5  -8     1350.48     1316.71    255.44 o   0.59622
 -10   5  -8       93.87       56.80    193.44 o   0.64898
 -10  -4   8       80.13      206.59    184.64 o   0.60309
  -9  -4   8      192.79      237.15    111.07 o   0.55037
  -8  -4   8       43.59       76.63     78.25 o   0.49881
  -7  -4   8     1896.87     1916.89    237.72 o   0.44884
  -6  -4   8      330.99      308.39    104.63 o   0.40103
  -5  -4   8      857.79      823.16     93.45 o   0.35626
  -4  -4   8       12.47        5.72     30.93 o   0.31583
  -3  -4   8      768.33      839.13     90.22 o   0.28160
  -2  -4   8      224.40      201.67     46.45 o   0.25608
  -1  -4   8     5772.47     5646.67    157.96 o   0.24204
   0   4  -8     5943.04     5801.72    357.62 o   0.24149
   1  -4   8     2106.63     2020.98     96.01 o   0.25451
  -2   4  -8     3466.52     3260.11    165.27 o   0.27922
  -3   4  -8      185.65      212.44     70.26 o   0.31286
  -4   4  -8      668.30      646.36    126.43 o   0.35288
  -5   4  -8      407.90      391.96    114.50 o   0.39736
  -6   4  -8     1251.56     1259.90    207.00 o   0.44497
  -7   4  -8      416.61      321.24    131.73 o   0.49480
  -8   4  -8      265.89      370.09    144.59 o   0.54624
  -9   4  -8     1127.82     1121.03    237.69 o   0.59888
 -11  -3   8       10.68        0.00    179.17 o   0.64139
 -10  -3   8       39.72      134.65    160.97 o   0.58750
  -9  -3   8       71.58       12.43     65.66 o   0.53447
  -8  -3   8      570.68      682.86    158.66 o   0.48259
  -7  -3   8      558.97      613.67    142.18 o   0.43226
  -6  -3   8     3647.17     3369.47    247.42 o   0.38411
  -5  -3   8     2552.81     2732.71    126.78 o   0.33905
  -4  -3   8      472.74      492.87     68.40 o   0.29849
  -3  -3   8     1368.01     1400.93     96.68 o   0.26451
  -2  -3   8       51.82       58.85     33.74 o   0.23992
  -1  -3   8     4097.69     3894.37    132.87 o   0.22779
   0  -3   8     8552.12     8936.47    208.45 o   0.23009
   1  -3   8      193.49      168.19     49.18 o   0.24641
  -2   3  -8     7170.92     7330.77    264.38 o   0.27428
  -3   3  -8        6.82       18.17     41.08 o   0.31058
  -4   3  -8     3814.86     3689.70    241.53 o   0.35274
  -5   3  -8      275.00      257.96    102.70 o   0.39889
  -6   3  -8       53.22       19.89     78.44 o   0.44781
  -7   3  -8       17.19       37.61     80.57 o   0.49867
  -8   3  -8      813.12      803.64    196.24 o   0.55095
  -9   3  -8      147.74       46.20    119.13 o   0.60428
 -11  -2   8       95.77      145.94    186.78 o   0.62834
 -10  -2   8      106.65      123.87    142.98 o   0.57438
  -9  -2   8      493.28      299.19    119.47 o   0.52128
  -8  -2   8       57.68      121.07     79.53 o   0.46934
  -7  -2   8     1679.21     1452.10    212.37 o   0.41900
  -6  -2   8     2439.97     2341.15    220.40 o   0.37090
  -5  -2   8     4614.44     4178.06    252.90 o   0.32604
  -4  -2   8      330.65      345.45     51.72 o   0.28594
  -3  -2   8       47.44       16.49     30.23 o   0.25288
  -2  -2   8      419.40      409.52     60.87 o   0.22992
  -1  -2   8     2021.88     1995.77    101.78 o   0.22024
   0  -2   8      245.56      327.86     52.34 o   0.22556
   1  -2   8      393.74      300.84     54.10 o   0.24490
  -2   2  -8     4155.45     4044.31    155.90 o   0.27532
  -3   2  -8     1661.46     1591.73    160.71 o   0.31361
  -4   2  -8     2830.62     2648.52    214.91 o   0.35726
  -5   2  -8      450.29      479.14    130.71 o   0.40453
  -6   2  -8      150.81      150.93     93.38 o   0.45429
  -7   2  -8        1.00       67.32     90.96 o   0.50581
  -8   2  -8        5.07        0.00    155.94 o   0.55860
  -9   2  -8        3.67       31.95    102.37 o   0.61233
 -11  -1   8      128.85      450.68    254.84 o   0.61771
 -10  -1   8      406.32      484.98    149.20 o   0.56389
  -9  -1   8      330.17      300.70    120.45 o   0.51099
  -8  -1   8      512.84      397.57    124.64 o   0.45933
  -7  -1   8       51.89       16.80     56.07 o   0.40937
  -6  -1   8     1524.11     1403.64    196.06 o   0.36181
  -5  -1   8     4133.75     3958.98    248.56 o   0.31774
  -4  -1   8     2066.41     1859.23     88.19 o   0.27881
  -3  -1   8     1008.26      834.15     76.81 o   0.24747
  -2  -1   8     2658.28     2632.90    121.76 o   0.22688
  -1  -1   8     4941.55     4960.25    162.89 o   0.22008
   0  -1   8     2594.69     2745.41    122.67 o   0.22831
   1  -1   8     1779.88     1804.65    105.62 o   0.25008
  -2   1  -8     3365.07     3490.26    142.25 o   0.28229
  -3   1  -8      835.80      810.18     73.34 o   0.32180
  -4   1  -8      918.10      832.53    152.51 o   0.36627
  -5   1  -8       84.42       52.93     70.51 o   0.41410
  -6   1  -8     1545.24     1418.09    225.16 o   0.46426
  -7   1  -8      495.87      467.74    146.00 o   0.51606
  -8   1  -8        1.09        0.00     91.57 o   0.56906
  -9   1  -8       72.10       23.89    108.73 o   0.62295
 -11   0   8      626.05      466.18    255.14 o   0.60961
 -10   0   8      538.06      584.48    164.76 o   0.55619
  -9   0   8        5.78       12.80     69.24 o   0.50380
  -8   0   8      180.52      303.97    114.23 o   0.45277
  -7   0   8      129.29       87.21     76.48 o   0.40362
  -6   0   8     2514.88     2661.00    222.55 o   0.35715
  -5   0   8     1141.62     1058.11    158.71 o   0.31452
  -4   0   8     3944.59     3615.78    121.12 o   0.27753
  -3   0   8      320.12      245.99     51.85 o   0.24869
  -2   0   8     4012.86     4032.97    154.94 o   0.23108
  -1   0   8     1424.98     1457.15     96.96 o   0.22733
   0   0   8       49.10       56.09     34.94 o   0.23809
   1   0   8      143.22      160.41     64.34 o   0.26157
  -2   0  -8      572.25      505.80     74.25 o   0.29476
  -3   0  -8     1985.90     1896.81    206.06 o   0.33477
  -4   0  -8      787.09      699.47    151.65 o   0.37946
  -5   0  -8     2221.32     2015.92    252.01 o   0.42736
  -6   0  -8      762.83      793.92    185.14 o   0.47750
  -7   0  -8      743.79      648.75    182.79 o   0.52925
  -8   0  -8       50.96       68.93    106.99 o   0.58218
  -9   0  -8        6.24       57.70    135.23 o   0.63599
 -11   1   8      824.95     1111.67    240.26 o   0.60414
 -10   1   8      660.19      547.65    159.55 o   0.55140
  -9   1   8       51.19       71.95     82.97 o   0.49982
  -8   1   8      255.88      435.87    130.27 o   0.44980
  -7   1   8       59.36       85.03     73.32 o   0.40194
  -6   1   8       56.48       40.36     57.40 o   0.35710
  -5   1   8      454.90      378.03    102.72 o   0.31655
  -4   1   8     6552.30     6339.46    181.09 o   0.28217
  -3   1   8     1989.00     1924.76    114.02 o   0.25644
  -2   1   8    17062.55    17267.29    331.97 o   0.24214
  -1   1   8     2714.03     2827.59    138.20 o   0.24131
   0   1   8     1039.84     1095.34    100.95 o   0.25408
   1   1   8      284.05      310.27     60.87 o   0.27859
   2   1   8      703.87      702.55     74.13 o   0.31208
  -3  -1  -8     2041.37     1864.06    214.98 o   0.35199
  -4  -1  -8     1830.56     1720.09    229.52 o   0.39640
  -5  -1  -8     6339.62     6302.59    390.69 o   0.44396
  -6  -1  -8     1120.24     1080.52    218.59 o   0.49375
  -7  -1  -8      352.06      543.74    168.52 o   0.54517
  -8  -1  -8        9.28       41.79    108.61 o   0.59779
 -11   2   8      671.82      867.26    213.78 o   0.60139
 -10   2   8        0.98       36.04     73.60 o   0.54958
  -9   2   8     1056.69     1107.17    210.99 o   0.49914
  -8   2   8       59.96      109.23     92.75 o   0.45051
  -7   2   8      473.18      495.04    132.65 o   0.40437
  -6   2   8      358.53      323.78    104.61 o   0.36165
  -5   2   8     2501.63     2525.92    119.45 o   0.32373
  -4   2   8      178.39      153.56     49.52 o   0.29246
  -3   2   8       13.15        0.01     27.52 o   0.27017
  -2   2   8     6048.96     5858.15    206.82 o   0.25919
  -1   2   8      862.56      931.13    101.97 o   0.26096
   0   2   8     4170.64     3897.20    170.01 o   0.27521
   1   2   8      569.83      671.91     85.51 o   0.30019
   2   2   8      599.51      605.95     71.10 o   0.33348
   3   2   8      574.87      554.00    137.49 o   0.37288
  -4  -2  -8     3705.45     3614.04    290.51 o   0.41664
  -5  -2  -8     1293.17     1299.46    228.07 o   0.46354
  -6  -2  -8      124.11      233.40    117.91 o   0.51272
  -7  -2  -8     1117.36     1282.83    255.87 o   0.56358
  -8  -2  -8      264.75      300.21    170.00 o   0.61570
 -11   3   8      420.58      434.86    161.57 o   0.60139
 -10   3   8        7.61      154.13     93.58 o   0.55078
  -9   3   8     1529.91     1447.81    248.13 o   0.50177
  -8   3   8      462.83      464.85    142.97 o   0.45488
  -7   3   8     3711.22     3788.54    295.56 o   0.41083
  -6   3   8     2616.46     2721.85    235.65 o   0.37065
  -5   3   8      430.28      374.01     73.09 o   0.33571
  -4   3   8      278.10      287.34     67.23 o   0.30782
  -3   3   8     1270.16     1250.38    120.04 o   0.28902
  -2   3   8     5441.29     5304.13    208.73 o   0.28114
  -1   3   8      268.66      248.70     61.34 o   0.28509
   0   3   8     5961.51     5350.59    210.48 o   0.30040
   1   3   8        4.24        9.70     32.76 o   0.32547
   2   3   8     1508.14     1516.00    103.35 o   0.35825
   3   3   8      441.08      431.76    131.54 o   0.39685
  -4  -3  -8       59.24       66.67    127.14 o   0.43973
  -5  -3  -8      937.92      947.02    209.45 o   0.48576
  -6  -3  -8      562.89      646.76    183.32 o   0.53412
  -7  -3  -8     2839.47     2441.82    351.98 o   0.58425
  -8  -3  -8       15.16       19.16    140.06 o   0.63571
 -11   4   8      422.31      286.15    157.56 o   0.60413
 -10   4   8      212.06      347.13    131.88 o   0.55496
  -9   4   8     1263.02     1351.99    240.63 o   0.50765
  -8   4   8      229.97      199.82    108.18 o   0.46279
  -7   4   8     3756.63     3651.00    295.72 o   0.42114
  -6   4   8      144.18      145.38     51.09 o   0.38377
  -5   4   8     1365.26     1333.71    125.65 o   0.35202
  -4   4   8       13.44       12.80     35.87 o   0.32755
  -3   4   8      240.08      209.71     63.87 o   0.31207
  -2   4   8      718.96      657.20    101.16 o   0.30694
  -1   4   8       55.37       55.98     44.56 o   0.31268
   0   4   8     5687.41     5270.64    222.48 o   0.32870
   1   4   8       39.65       47.13     44.11 o   0.35363
   2   4   8     3011.36     3064.68    256.33 o   0.38573
   3   4   8       45.37        6.35     61.94 o   0.42338
   4   4   8       69.63       51.02     89.94 o   0.46524
  -5  -4  -8      248.26      254.80    184.11 o   0.51026
  -6  -4  -8     1366.63     1537.84    278.69 o   0.55768
  -7  -4  -8      570.13      478.47    186.74 o   0.60694
 -11   5   8       26.77        0.00     93.93 o   0.60959
 -10   5   8      446.81      352.42    155.94 o   0.56207
  -9   5   8      550.58      630.72    180.63 o   0.51669
  -8   5   8       12.70       18.35     70.81 o   0.47408
  -7   5   8      913.31      913.54    187.24 o   0.43503
  -6   5   8       22.17       39.85     48.63 o   0.40061
  -5   5   8     1047.28      891.97    118.51 o   0.37209
  -4   5   8       66.14       69.98     53.87 o   0.35091
  -3   5   8       68.30       57.00     49.68 o   0.33846
  -2   5   8      158.11      184.56     66.41 o   0.33570
  -1   5   8     1466.54     1385.09    146.16 o   0.34288
   0   5   8      848.69      820.47    115.97 o   0.35940
   1   5   8     1528.85     1550.25    139.69 o   0.38405
   2   5   8     4463.80     4456.83    318.65 o   0.41539
   3   5   8       45.47        0.00     64.36 o   0.45203
   4   5   8     1856.49     1636.24    261.32 o   0.49279
   5   5   8      696.07      609.12    189.41 o   0.53673
   6   5   8       74.42      117.96    124.49 o   0.58313
   7   5   8      110.88       72.04    139.08 o   0.63145
 -11   6   8       22.98       25.05    108.13 o   0.61768
 -10   6   8       75.05       24.94     96.59 o   0.57199
  -9   6   8      976.33      848.22    204.70 o   0.52871
  -8   6   8      684.88      785.53    190.96 o   0.48850
  -7   6   8     1682.27     1671.95    261.22 o   0.45217
  -6   6   8     2152.43     2032.39    170.93 o   0.42073
  -5   6   8     1612.46     1569.38    162.18 o   0.39533
  -4   6   8      330.07      232.31     76.99 o   0.37722
  -3   6   8     1091.80      909.84    129.68 o   0.36747
  -2   6   8       22.32       60.45     52.70 o   0.36673
  -1   6   8      257.68      189.29     70.68 o   0.37508
   0   6   8      549.05      641.82    110.98 o   0.39192
   1   6   8     1836.82     1861.45    160.62 o   0.41623
   2   6   8     1526.54     1556.18    239.28 o   0.44678
   3   6   8      148.99      120.85    102.15 o   0.48241
   4   6   8      443.21      394.49    155.39 o   0.52206
   5   6   8       26.96       61.21    101.61 o   0.56489
   6   6   8      213.32      194.16    152.06 o   0.61023
 -11   7   8      111.46       70.97    115.68 o   0.62831
 -10   7   8       97.79       64.18    102.58 o   0.58458
  -9   7   8      147.55      129.44    108.16 o   0.54352
  -8   7   8     1284.90     1390.59    257.30 o   0.50580
  -7   7   8       19.07       16.42     67.20 o   0.47220
  -6   7   8     1954.65     2015.89    277.10 o   0.44367
  -5   7   8     2599.60     2768.31    213.62 o   0.42124
  -4   7   8      694.96      630.35    117.15 o   0.40592
  -3   7   8     1512.97     1453.60    169.42 o   0.39852
  -2   7   8      234.68      236.33     81.46 o   0.39950
  -1   7   8       94.31       55.68     59.26 o   0.40879
   0   7   8      221.54      204.78     75.52 o   0.42585
   1   7   8      184.53      203.15     99.77 o   0.44979
   2   7   8      236.53      269.76    121.50 o   0.47958
   3   7   8     2297.31     2058.67    298.34 o   0.51421
   4   7   8      753.05      754.80    199.68 o   0.55278
   5   7   8      218.30      155.84    144.29 o   0.59450
   6   7   8      162.53      354.84    179.21 o   0.63878
 -11   8   8      435.40      353.95    180.79 o   0.64135
 -10   8   8       62.55      149.52    122.82 o   0.59967
  -9   8   8       17.68        5.08     87.27 o   0.56090
  -8   8   8      202.81      364.58    146.10 o   0.52568
  -7   8   8       54.78       61.97     90.46 o   0.49478
  -6   8   8     3537.72     3339.74    349.01 o   0.46903
  -5   8   8      261.29      295.56     90.32 o   0.44934
  -4   8   8     2847.23     2918.46    219.12 o   0.43652
  -3   8   8      783.77      706.94    129.08 o   0.43119
  -2   8   8      100.55       80.91     64.11 o   0.43361
  -1   8   8       64.61       76.28     59.81 o   0.44367
   0   8   8       27.97       25.98     50.51 o   0.46087
   1   8   8      589.39      581.63    165.01 o   0.48444
   2   8   8       28.75       26.61     86.23 o   0.51351
   3   8   8      796.07      813.75    208.04 o   0.54720
   4   8   8      496.33      450.29    175.77 o   0.58471
   5   8   8      504.88      647.64    221.02 o   0.62537
 -10   9   8      233.67      237.79    145.27 o   0.61708
  -9   9   8      200.89      217.10    124.29 o   0.58061
  -8   9   8       26.87       31.99     89.10 o   0.54787
  -7   9   8      235.06      211.81    128.98 o   0.51956
  -6   9   8      375.09      443.31    154.86 o   0.49644
  -5   9   8       36.67       37.29     56.73 o   0.47925
  -4   9   8     2635.51     2750.51    233.94 o   0.46866
  -3   9   8      136.86      141.53     73.88 o   0.46512
  -2   9   8     2027.23     1957.11    213.70 o   0.46878
  -1   9   8      689.30      560.52    123.82 o   0.47948
   0   9   8      319.75      253.55     93.59 o   0.49676
   1   9   8       23.56       42.28     86.11 o   0.51997
   2   9   8       58.51       98.32    107.39 o   0.54836
   3   9   8       63.03       62.86    100.54 o   0.58116
   4   9   8      114.53      159.19    131.54 o   0.61768
 -10  10   8      419.33      554.22    205.67 o   0.63662
  -9  10   8      301.22      393.15    171.38 o   0.60243
  -8  10   8       43.96        6.14     84.51 o   0.57210
  -7  10   8      241.83      213.58    129.36 o   0.54626
  -6  10   8      321.02      284.48    136.48 o   0.52557
  -5  10   8      257.46      199.30     87.88 o   0.51066
  -4  10   8      951.53      875.24    156.03 o   0.50205
  -3  10   8       24.35       18.45     61.11 o   0.50006
  -2  10   8     4656.33     4468.22    285.75 o   0.50477
  -1  10   8     1181.72     1173.65    178.52 o   0.51600
   0  10   8      584.50      758.87    196.10 o   0.53334
   1  10   8      189.83      235.07    129.29 o   0.55621
   2  10   8       82.24       86.17    112.71 o   0.58396
   3  10   8       44.63       60.54    120.84 o   0.61594
  -9  11   8      529.86      702.39    220.62 o   0.62614
  -8  11   8       14.80       66.02    109.82 o   0.59812
  -7  11   8      341.26      374.83    158.39 o   0.57460
  -6  11   8        0.25        0.00     68.00 o   0.55615
  -5  11   8       70.35       71.80     83.85 o   0.54330
  -4  11   8     1127.33     1190.89    190.42 o   0.53645
  -3  11   8      536.81      420.89    128.96 o   0.53582
  -2  11   8     1496.99     1497.13    210.56 o   0.54144
  -1  11   8       91.68       78.38     73.78 o   0.55311
   0  11   8      685.49      814.00    209.83 o   0.57048
   1  11   8      417.71      297.19    145.10 o   0.59303
   2  11   8       28.82       97.09    134.07 o   0.62020
  -8  12   8       18.60       10.48    117.00 o   0.62570
  -7  12   8      948.89      824.41    228.25 o   0.60435
  -6  12   8        1.56        0.00     63.08 o   0.58796
  -5  12   8       31.78       37.33     80.20 o   0.57696
  -4  12   8      703.73      830.92    166.59 o   0.57167
  -3  12   8       44.34       76.61     82.03 o   0.57223
  -2  12   8      748.22      940.70    183.86 o   0.57864
  -1  12   8      376.31      299.82    142.44 o   0.59070
   0  12   8     1469.17     1612.41    300.66 o   0.60807
   1  12   8       40.12      120.59    144.19 o   0.63032
  -7  13   8      599.68      642.26    218.13 o   0.63532
  -6  13   8        2.48       33.80     83.03 o   0.62081
  -5  13   8      101.56       98.20     92.72 o   0.61148
  -4  13   8       51.49       75.98     95.04 o   0.60758
  -3  13   8       28.39        1.17     93.18 o   0.60919
  -2  13   8        6.28       24.23     84.05 o   0.61628
  -1  13   8      557.45      650.89    224.64 o   0.62866
   0  13   8      795.04      812.48    243.94 o   0.64604
  -5  14   8      370.56      363.04    144.27 o   0.64672
  -4  14   8       32.28      103.53    115.33 o   0.64405
  -3  14   8       12.03       41.70     93.06 o   0.64659
  -1  17  -9        7.72        0.00    171.28 o   0.64947
  -2  17  -9      154.68      143.82    205.54 o   0.64723
   2  16  -9      753.40      804.08    345.08 o   0.64853
   1  16  -9       21.05        0.00    142.80 o   0.63153
   0  16  -9      193.08      398.16    228.86 o   0.61951
  -1  16  -9        5.41        0.00    121.31 o   0.61276
  -2  16  -9      153.39      235.61    218.64 o   0.61147
   3 -16   9       94.20      275.26    157.97 o   0.61566
   4 -16   9      518.04      426.46    182.12 o   0.62522
   5 -16   9     1029.07     1059.20    264.08 o   0.63992
   3  15  -9      150.34      330.94    215.31 o   0.63308
   2  15  -9     1363.47      993.03    324.35 o   0.61124
   1  15  -9       42.16       93.55    139.43 o   0.59428
   0  15  -9      873.77      935.17    313.38 o   0.58262
  -1  15  -9        2.86       56.45    146.55 o   0.57659
  -2  15  -9      167.01      176.64    180.67 o   0.57636
   3 -15   9        2.98       21.42     83.22 o   0.58193
   4 -15   9      766.61      821.20    226.73 o   0.59316
   5 -15   9      587.16      549.02    190.15 o   0.60971
   6 -15   9      265.04      246.99    147.07 o   0.63119
   4  14  -9       96.37        0.00    112.67 o   0.62321
   3  14  -9      444.76      327.67    204.14 o   0.59649
   2  14  -9      659.72      560.63    247.80 o   0.57441
   1  14  -9      619.26      567.74    233.75 o   0.55751
   0  14  -9      589.43      879.27    294.28 o   0.54627
  -1  14  -9      256.04       96.51    150.52 o   0.54105
  -2  14  -9      146.16       63.01    130.66 o   0.54202
   3 -14   9       73.29       11.02     89.62 o   0.54915
   4 -14   9       43.78       52.12     96.56 o   0.56221
   5 -14   9       17.41       31.18     96.90 o   0.58079
   6 -14   9     1263.28     1356.47    284.80 o   0.60438
   7 -14   9      349.70      438.31    167.49 o   0.63243
   5  13  -9       51.81       69.67    136.03 o   0.61919
   4  13  -9      102.90      205.90    161.59 o   0.58771
   3  13  -9       12.93       61.33    130.93 o   0.56047
   2  13  -9      268.54      174.00    149.43 o   0.53814
   1  13  -9     1790.80     1811.23    388.87 o   0.52132
   0  13  -9      906.54     1251.89    323.68 o   0.51058
  -1  13  -9     1504.52     1660.34    387.81 o   0.50630
  -2  13  -9      284.83      248.41    179.67 o   0.50863
   3 -13   9      764.13      516.71    168.36 o   0.51750
   4 -13   9       25.14       24.59     80.17 o   0.53257
   5 -13   9        2.74        9.78     80.91 o   0.55334
   6 -13   9      371.62      508.78    168.94 o   0.57919
   7 -13   9       33.63       10.89     93.38 o   0.60949
   8 -13   9     1352.72     1324.60    272.32 o   0.64359
   6  12  -9      795.74     1010.68    301.99 o   0.62113
   5  12  -9       33.24      137.60    125.85 o   0.58515
   4  12  -9      302.54      282.56    166.78 o   0.55292
   3  12  -9       97.90      128.70    138.37 o   0.52514
   2  12  -9      359.53      308.22    169.40 o   0.50254
   1  12  -9     1028.17      982.67    276.13 o   0.48585
   0  12  -9      293.19      350.33    184.49 o   0.47570
  -1  12  -9     1464.73     1260.51    313.79 o   0.47249
   2 -12   9     2063.71     1827.15    269.34 o   0.47638
   3 -12   9     1136.79      952.12    204.36 o   0.48719
   4 -12   9       50.86       29.89     84.79 o   0.50448
   5 -12   9        8.00       18.04     75.63 o   0.52761
  -6  12  -9      363.25      384.97    226.97 o   0.55585
   7 -12   9        4.38       37.07     89.17 o   0.58847
  -8  12  -9      422.91      417.01    246.99 o   0.62478
   6  11  -9      755.62     1024.08    295.36 o   0.58889
   5  11  -9      233.72      193.50    143.68 o   0.55200
   4  11  -9      455.25      453.49    209.77 o   0.51899
   3  11  -9      208.10      122.61    118.96 o   0.49063
   2  11  -9       68.13       62.89     95.95 o   0.46778
   1  11  -9      402.66      504.74    203.84 o   0.45127
   0  11  -9       17.73        0.00     94.72 o   0.44181
  -1  11  -9     5119.00     5391.82    511.73 o   0.43985
   2 -11   9      205.52      166.72    104.29 o   0.44551
   3 -11   9      955.83      778.72    181.05 o   0.45849
   4 -11   9      182.10      152.80    100.12 o   0.47820
   5 -11   9      112.43      173.97    105.45 o   0.50385
   6 -11   9      424.38      407.04    140.41 o   0.53459
   7 -11   9      323.57      224.41    120.41 o   0.56959
  -8  11  -9      452.98      530.85    278.53 o   0.60811
  -9  11  -9      134.84        0.00    199.04 o   0.64954
  -8 -10   9      222.19      363.82    220.17 o   0.64251
  -7 -10   9      247.92      246.92    129.68 o   0.59883
  -6 -10   9     2829.86     3010.57    316.23 o   0.55776
  -5 -10   9        1.44        0.00     49.38 o   0.51994
  -4 -10   9      237.73      261.65     98.27 o   0.48610
   3  10  -9     1903.48     1601.80    302.88 o   0.45714
   2  10  -9      127.84      218.93    132.44 o   0.43405
   1  10  -9        4.04      111.86    121.41 o   0.41778
   0  10  -9      233.60      224.91    136.87 o   0.40916
  -1  10  -9     3386.01     3029.37    371.62 o   0.40867
  -2  10  -9        4.52        0.00     85.52 o   0.41633
   3 -10   9     2697.30     3168.45    277.01 o   0.43172
   4 -10   9       29.43        0.00     50.32 o   0.45406
   5 -10   9     1256.32     1126.51    209.52 o   0.48236
   6 -10   9      641.53      505.54    151.34 o   0.51566
   7 -10   9      108.89        8.52     88.70 o   0.55306
  -8  10  -9      167.58      117.04    184.20 o   0.59377
  -9  10  -9       12.70      136.76    198.63 o   0.63717
  -8  -9   9       21.01      101.51    151.15 o   0.61465
  -7  -9   9      219.53      209.06    112.99 o   0.57000
  -6  -9   9      877.29      848.03    179.79 o   0.52794
  -5  -9   9       10.59        0.00     44.42 o   0.48915
  -4  -9   9     8698.43     7772.37    361.27 o   0.45448
  -3  -9   9      749.72      711.54    132.49 o   0.42492
   2   9  -9       60.22       61.95     57.06 o   0.40161
   1   9  -9        2.77        9.79     76.22 o   0.38568
   0   9  -9      231.33      274.83    145.33 o   0.37807
  -1   9  -9       14.42       17.86     91.81 o   0.37928
  -2   9  -9      630.61      782.59    230.49 o   0.38923
   3  -9   9      586.05      593.64    149.75 o   0.40727
   4  -9   9      497.04      415.69    128.98 o   0.43240
   5  -9   9     5770.69     5748.44    364.55 o   0.46346
   6  -9   9      752.34      717.99    165.05 o   0.49935
  -7   9  -9      185.46      186.68    180.21 o   0.53910
  -8   9  -9       27.62      439.24    236.26 o   0.58193
  -9   9  -9      248.83      232.44    245.02 o   0.62720
  -9  -8   9      152.74      237.10    203.40 o   0.63593
  -8  -8   9       15.66      131.55    146.32 o   0.58830
  -7  -8   9      156.20       67.18     81.26 o   0.54269
  -6  -8   9      764.50      718.38    160.35 o   0.49965
  -5  -8   9     2064.85     2037.81    175.45 o   0.45991
  -4  -8   9     4044.80     3840.77    210.51 o   0.42440
  -3  -8   9       15.49       16.03     48.96 o   0.39426
  -2  -8   9     2824.04     2564.89    169.48 o   0.37080
   1   8  -9       27.27       23.50     38.28 o   0.35535
   0   8  -9     1247.57     1201.95    250.35 o   0.34897
  -1   8  -9        7.76        0.00     66.06 o   0.35216
  -2   8  -9      481.76      558.06    201.18 o   0.36466
   3  -8   9     4573.88     4292.37    291.18 o   0.38557
   4  -8   9     2723.21     2655.35    245.63 o   0.41362
   5  -8   9     3305.66     3303.94    279.73 o   0.44747
   6  -8   9      215.78      198.46    101.81 o   0.48590
  -7   8  -9      214.45       50.88    156.46 o   0.52792
  -8   8  -9       18.35       98.65    169.04 o   0.57274
  -9   8  -9       14.72      114.35    193.39 o   0.61974
  -8  -7   9       14.62       19.39     77.79 o   0.56365
  -7  -7   9       36.54       28.50     64.59 o   0.51714
  -6  -7   9      102.22      106.18     81.62 o   0.47317
  -5  -7   9      111.03      113.75     58.60 o   0.43253
  -4  -7   9      564.64      577.57     97.20 o   0.39623
  -3  -7   9     2686.26     2633.76    181.73 o   0.36557
  -2  -7   9     5445.98     5167.14    221.10 o   0.34207
   1   7  -9       66.39       64.13     36.55 o   0.32727
   0   7  -9     2573.47     2822.03    307.37 o   0.32239
  -1   7  -9     1206.40     1375.32    261.60 o   0.32785
  -2   7  -9       66.85       31.06     84.78 o   0.34317
  -3   7  -9      187.95      205.53     65.64 o   0.36712
   4  -7   9      945.29      939.66    115.49 o   0.39813
   5  -7   9     5312.79     4934.37    236.16 o   0.43471
   6  -7   9      573.07      445.03    135.04 o   0.47557
  -7   7  -9     2164.00     1721.35    393.44 o   0.51969
  -8   7  -9       81.90      209.48    186.14 o   0.56633
  -9   7  -9      360.28      384.91    253.67 o   0.61490
 -10  -6   9      115.39      149.17    180.82 o   0.64086
  -9  -6   9     1076.26     1175.09    353.15 o   0.59017
  -8  -6   9       44.88       94.21     87.13 o   0.54094
  -7  -6   9       40.94        7.51     55.50 o   0.49363
  -6  -6   9       56.91       89.25     74.97 o   0.44883
  -5  -6   9       84.96       48.46     51.02 o   0.40738
  -4  -6   9     1561.40     1520.94    136.08 o   0.37039
  -3  -6   9     2996.63     3047.62    159.41 o   0.33934
  -2  -6   9     7616.41     7304.34    246.18 o   0.31597
   1   6  -9     1619.20     1675.23    241.76 o   0.30208
   0   6  -9     4181.07     3887.02    336.52 o   0.29900
  -1   6  -9      152.09      164.25    111.66 o   0.30703
  -2   6  -9     1022.92      981.58     79.89 o   0.32537
  -3   6  -9      573.44      719.17    107.48 o   0.35241
  -4   6  -9     1029.86     1176.61    154.55 o   0.38633
   5  -6   9        8.32        4.16     47.98 o   0.42548
  -6   6  -9      148.24      185.30    104.04 o   0.46855
  -7   6  -9     1041.93     1061.77    202.53 o   0.51456
  -8   6  -9      635.19      591.56    175.07 o   0.56279
  -9   6  -9      754.39      603.10    301.68 o   0.61272
 -10  -5   9      781.57      894.88    323.32 o   0.62153
  -9  -5   9       82.04       69.40     88.70 o   0.57027
  -8  -5   9      165.20      234.85    118.72 o   0.52043
  -7  -5   9      893.01      856.87    170.09 o   0.47246
  -6  -5   9       73.24       97.66     69.32 o   0.42699
  -5  -5   9      693.81      667.07     98.11 o   0.38489
  -4  -5   9       29.15       42.72     40.99 o   0.34741
  -3  -5   9     1360.15     1436.71    113.28 o   0.31618
  -2  -5   9       59.39       66.01     37.63 o   0.29322
  -1  -5   9     2682.35     2751.96    104.41 o   0.28056
   0   5  -9     3396.39     3132.80    290.34 o   0.27960
  -1   5  -9      293.20      270.09    121.33 o   0.29046
  -2   5  -9     1198.37     1216.35    105.10 o   0.31190
  -3   5  -9      516.05      521.76    102.07 o   0.34194
  -4   5  -9      337.96      333.77     97.43 o   0.37855
  -5   5  -9      284.66      198.34     84.94 o   0.42000
  -6   5  -9     2080.74     2116.52    250.26 o   0.46500
  -7   5  -9      422.48      361.23    130.50 o   0.51262
  -8   5  -9     1294.12     1203.18    236.15 o   0.56219
  -9   5  -9     1590.02     1659.81    291.05 o   0.61325
 -10  -4   9      267.74      439.72    275.41 o   0.60432
  -9  -4   9      522.99      439.01    143.91 o   0.55266
  -8  -4   9      833.62      815.92    175.85 o   0.50239
  -7  -4   9     1325.25     1314.12    208.48 o   0.45396
  -6  -4   9      368.89      364.37    112.15 o   0.40804
  -5  -4   9       63.08       73.31     43.53 o   0.36557
  -4  -4   9      778.72      886.34     96.40 o   0.32789
  -3  -4   9      161.54      133.34     45.91 o   0.29683
  -2  -4   9        2.25        4.29     23.59 o   0.27465
  -1  -4   9     1858.86     1760.23     87.09 o   0.26360
   0   4  -9     3089.17     2875.70    267.57 o   0.26507
   1  -4   9     4424.09     4321.73    154.96 o   0.27888
  -2   4  -9     2023.72     1916.47    139.85 o   0.30333
  -3   4  -9     1095.63     1203.90    147.50 o   0.33611
  -4   4  -9      595.31      542.43    122.46 o   0.37505
  -5   4  -9      324.94      218.76     93.08 o   0.41842
  -6   4  -9      406.02      408.45    129.18 o   0.46500
  -7   4  -9      123.63       85.32    105.16 o   0.51390
  -8   4  -9     1176.16     1180.99    235.76 o   0.56453
  -9   4  -9      183.52      276.46    136.37 o   0.61646
 -11  -3   9       14.39      191.10    214.47 o   0.64234
 -10  -3   9      613.44      459.26    243.22 o   0.58942
  -9  -3   9       45.79       36.70     85.18 o   0.53756
  -8  -3   9      284.33      399.40    131.17 o   0.48708
  -7  -3   9      953.45      877.32    173.32 o   0.43847
  -6  -3   9     2704.89     2631.20    222.78 o   0.39241
  -5  -3   9     1036.35      959.53     86.31 o   0.34993
  -4  -3   9      338.23      341.58     61.23 o   0.31247
  -3  -3   9     1331.45     1386.00    100.81 o   0.28205
  -2  -3   9      629.63      726.57     79.65 o   0.26114
  -1  -3   9     2751.45     2763.32    120.09 o   0.25213
   0  -3   9        0.62        2.96     20.65 o   0.25625
   1  -3   9     3082.30     2855.61    151.49 o   0.27293
  -2   3  -9     1410.39     1440.12    136.54 o   0.30008
  -3   3  -9     1811.31     1726.27    167.10 o   0.33515
  -4   3  -9     1602.19     1657.95    198.34 o   0.37595
  -5   3  -9       19.76       85.68     74.58 o   0.42080
  -6   3  -9       92.22      134.45     92.02 o   0.46855
  -7   3  -9        0.25        0.00     71.85 o   0.51839
  -8   3  -9      766.37      729.44    197.14 o   0.56978
  -9   3  -9      248.55      256.60    148.43 o   0.62233
 -11  -2   9       93.67       61.15    191.20 o   0.62993
 -10  -2   9       84.56      136.03    108.63 o   0.57702
  -9  -2   9      371.02      198.76    114.60 o   0.52518
  -8  -2   9      997.47      956.97    188.32 o   0.47478
  -7  -2   9      254.48      245.77    100.73 o   0.42631
  -6  -2   9     4276.40     4059.50    273.99 o   0.38051
  -5  -2   9      955.84     1036.00    157.11 o   0.33848
  -4  -2   9     3761.56     3804.68    144.34 o   0.30179
  -3  -2   9     2625.44     2659.91    128.50 o   0.27260
  -2  -2   9      568.28      633.43     77.66 o   0.25352
  -1  -2   9     4150.95     4203.88    153.72 o   0.24691
   0  -2   9       54.85       69.37     34.21 o   0.25373
   1  -2   9     9969.84    10623.28    250.27 o   0.27299
   2  -2   9      722.13      835.42     90.48 o   0.30232
  -3   2  -9     4604.33     4653.86    178.25 o   0.33911
  -4   2  -9     1471.70     1248.69    184.35 o   0.38121
  -5   2  -9     5354.71     5076.05    329.92 o   0.42706
  -6   2  -9       61.01       93.52     83.20 o   0.47556
  -7   2  -9       12.32       15.87     83.02 o   0.52599
  -8   2  -9      594.12      786.35    214.52 o   0.57785
  -9   2  -9       34.63        0.00    102.34 o   0.63077
 -11  -1   9      489.36      580.60    271.32 o   0.61994
 -10  -1   9       65.96       13.24     77.95 o   0.56727
  -9  -1   9       21.59       18.89     67.42 o   0.51573
  -8  -1   9      396.83      316.45    124.14 o   0.46572
  -7  -1   9     1577.75     1634.45    224.47 o   0.41778
  -6  -1   9     2699.26     2622.45    238.29 o   0.37270
  -5  -1   9      278.86      307.00     95.18 o   0.33167
  -4  -1   9     5273.29     4810.65    156.07 o   0.29636
  -3  -1   9     5405.71     5557.01    183.06 o   0.26904
  -2  -1   9     1078.61     1010.18     94.25 o   0.25231
  -1  -1   9     1789.90     1787.21    107.45 o   0.24833
   0  -1   9      959.78      780.71     85.35 o   0.25769
   1  -1   9     4505.43     4453.31    169.16 o   0.27905
   2  -1   9      181.93      208.80     54.73 o   0.30993
  -3   1  -9     3138.48     3064.12    135.62 o   0.34782
  -4   1  -9        6.35       28.02     58.54 o   0.39067
  -5   1  -9     2284.51     2181.66    262.54 o   0.43703
  -6   1  -9      108.52      117.89     91.32 o   0.48589
  -7   1  -9      457.20      409.46    153.26 o   0.53658
  -8   1  -9        8.14        5.04     99.09 o   0.58862
  -9   1  -9        6.95       18.24    105.99 o   0.64169
 -11   0   9      606.67      688.40    191.88 o   0.61251
 -10   0   9        6.50       27.95     77.63 o   0.56031
  -9   0   9      387.28      362.05    127.05 o   0.50936
  -8   0   9       31.78        4.60     61.83 o   0.46009
  -7   0   9      252.44      263.37    107.33 o   0.41309
  -6   0   9     1676.17     1624.80    210.74 o   0.36923
  -5   0   9       31.24        2.74     50.33 o   0.32977
  -4   0   9     5881.95     5331.88    170.27 o   0.29647
  -3   0   9     1748.24     1669.57    111.97 o   0.27160
  -2   0   9      770.11      660.31     84.65 o   0.25761
  -1   0   9      583.09      585.45     80.55 o   0.25630
   0   0   9     1709.91     1874.50    118.73 o   0.26785
   1   0   9      523.11      492.50     74.98 o   0.29073
   2   0   9       40.03       30.12     33.93 o   0.32254
  -3   0  -9     2616.38     2397.13    218.25 o   0.36093
  -4   0  -9     1222.48     1144.86    193.66 o   0.40402
  -5   0  -9     4130.32     4151.48    318.24 o   0.45047
  -6   0  -9      132.64      116.93     91.81 o   0.49934
  -7   0  -9      868.08      945.73    213.93 o   0.54999
  -8   0  -9      126.63      115.71    116.58 o   0.60196
 -11   1   9     1432.86     1686.14    289.64 o   0.60771
 -10   1   9       39.21       20.59     80.21 o   0.55625
  -9   1   9      623.93      734.10    177.57 o   0.50620
  -8   1   9        0.16       13.47     56.31 o   0.45803
  -7   1   9     1515.90     1408.17    213.68 o   0.41239
  -6   1   9     3309.97     3178.91    250.76 o   0.37023
  -5   1   9     1406.11     1265.66    183.21 o   0.33288
  -4   1   9     2720.02     2444.95    129.01 o   0.30211
  -3   1   9      378.98      397.68     71.80 o   0.28010
  -2   1   9     5318.91     5094.94    193.60 o   0.26903
  -1   1   9       42.86       78.97     40.55 o   0.27022
   0   1   9     3430.15     3492.76    162.78 o   0.28353
   1   1   9        1.06       10.72     31.57 o   0.30739
   2   1   9     1575.39     1501.58    104.93 o   0.33958
   3   1   9     2136.97     2049.79    228.24 o   0.37798
  -4  -1  -9     4402.67     4331.58    311.15 o   0.42090
  -5  -1  -9     1652.99     1557.09    243.78 o   0.46708
  -6  -1  -9        4.93       48.81     83.18 o   0.51566
  -7  -1  -9     1348.03     1400.68    262.00 o   0.56601
  -8  -1  -9      115.22      133.32    132.58 o   0.61770
 -11   2   9     1149.51     1074.50    243.16 o   0.60562
 -10   2   9      363.32      537.57    245.96 o   0.55515
  -9   2   9     1157.42     1064.06    214.13 o   0.50629
  -8   2   9       37.31       51.77     77.31 o   0.45957
  -7   2   9       32.70       46.58     63.13 o   0.41569
  -6   2   9       89.04       38.84     59.65 o   0.37567
  -5   2   9      369.16      311.13     60.78 o   0.34085
  -4   2   9     1907.08     1793.45    128.61 o   0.31298
  -3   2   9     1551.79     1488.57    123.92 o   0.29405
  -2   2   9     2145.98     2019.90    132.47 o   0.28583
  -1   2   9     1853.24     1914.07    131.89 o   0.28924
   0   2   9     4446.60     4190.07    186.18 o   0.30390
   1   2   9     2165.68     2031.30    134.57 o   0.32828
   2   2   9     1126.78      892.73    156.77 o   0.36044
   3   2   9       82.99       82.63     76.47 o   0.39848
  -4  -2  -9      882.75      712.72    243.14 o   0.44090
  -5  -2  -9     2679.77     2379.16    301.28 o   0.48654
  -6  -2  -9      395.07      412.60    153.08 o   0.53458
  -7  -2  -9     1016.72     1241.95    262.30 o   0.58443
  -8  -2  -9        1.55       26.13    123.55 o   0.63566
 -11   3   9      350.25      352.17    159.30 o   0.60626
 -10   3   9      532.66      356.62    148.65 o   0.55703
  -9   3   9      868.05      822.73    196.25 o   0.50965
  -8   3   9      929.91      878.83    190.86 o   0.46468
  -7   3   9     2209.69     2145.08    266.53 o   0.42290
  -6   3   9     1118.74     1077.13    189.71 o   0.38534
  -5   3   9        7.45       11.84     39.98 o   0.35335
  -4   3   9      189.60      186.03     58.84 o   0.32857
  -3   3   9     2540.02     2253.60    150.78 o   0.31270
  -2   3   9      134.40       77.85     44.92 o   0.30714
  -1   3   9     3675.12     3689.15    185.02 o   0.31244
   0   3   9     3893.47     3714.19    185.68 o   0.32806
   1   3   9       84.79       87.68     46.73 o   0.35265
   2   3   9       22.45       25.14     57.90 o   0.38448
   3   3   9      116.46       93.22     80.14 o   0.42192
   4   3   9      838.34      835.56    186.65 o   0.46361
  -5  -3  -9        6.35        0.00    136.24 o   0.50851
  -6  -3  -9      621.59      674.20    196.21 o   0.55584
  -7  -3  -9      114.04      182.89    146.40 o   0.60503
 -11   4   9      123.88      145.42    111.59 o   0.60962
 -10   4   9     1321.96     1309.55    258.31 o   0.56186
  -9   4   9       76.96      111.57     92.85 o   0.51620
  -8   4   9     1856.06     1722.28    264.35 o   0.47325
  -7   4   9      641.34      702.94    165.38 o   0.43382
  -6   4   9     4642.48     4250.33    311.29 o   0.39895
  -5   4   9      144.23      123.65     54.21 o   0.36994
  -4   4   9        1.18       36.81     46.26 o   0.34824
  -3   4   9     2450.74     2367.97    163.41 o   0.33528
  -2   4   9      107.35       97.40     54.27 o   0.33209
  -1   4   9     4825.91     4468.69    214.67 o   0.33895
   0   4   9     4063.94     4034.79    203.42 o   0.35526
   1   4   9     2144.58     1929.51    150.69 o   0.37982
   2   4   9     3404.37     3340.99    273.58 o   0.41115
   3   4   9        0.54        0.00     58.19 o   0.44784
   4   4   9       19.94       39.75     87.65 o   0.48867
   5   4   9      132.76       45.16    100.01 o   0.53269
   6   4   9      561.90      540.13    193.28 o   0.57918
  -7  -4  -9       38.70        0.00    178.23 o   0.62759
 -11   5   9       71.73       18.36     83.91 o   0.61565
 -10   5   9      254.97      336.84    143.87 o   0.56956
  -9   5   9      480.25      382.63    147.23 o   0.52583
  -8   5   9     1890.89     1976.85    285.98 o   0.48510
  -7   5   9      128.36      158.72     96.55 o   0.44819
  -6   5   9     2705.22     2341.07    277.78 o   0.41611
  -5   5   9      612.25      542.07    101.74 o   0.39008
  -4   5   9      619.91      676.34    112.55 o   0.37134
  -3   5   9      150.01      241.69     74.84 o   0.36105
  -2   5   9       61.89       77.32     54.76 o   0.35993
  -1   5   9     3687.89     3640.76    205.50 o   0.36805
   0   5   9      204.75      158.36     65.56 o   0.38485
   1   5   9     3342.30     3341.43    191.92 o   0.40925
   2   5   9      107.40      125.20     83.58 o   0.43998
   3   5   9       44.84       70.50     90.05 o   0.47583
   4   5   9      389.02      415.65    159.83 o   0.51572
   5   5   9       48.08       77.17    107.42 o   0.55879
   6   5   9       12.06       18.34    123.19 o   0.60437
 -11   6   9       16.49      103.09    116.65 o   0.62429
 -10   6   9      196.90      229.23    133.87 o   0.58002
  -9   6   9      283.42      324.18    142.12 o   0.53837
  -8   6   9     1562.61     1616.42    265.87 o   0.49998
  -7   6   9      122.15       53.06     78.13 o   0.46567
  -6   6   9     1875.58     1807.02    257.93 o   0.43641
  -5   6   9      597.28      675.49    118.26 o   0.41325
  -4   6   9      919.31      792.89    127.70 o   0.39728
  -3   6   9       56.61       36.53     54.46 o   0.38937
  -2   6   9        9.23       15.77     47.47 o   0.39003
  -1   6   9     1699.04     1640.53    171.86 o   0.39919
   0   6   9      153.62      108.35     62.23 o   0.41632
   1   6   9     1086.36     1145.05    204.80 o   0.44047
   2   6   9        5.75        0.00     69.28 o   0.47056
   3   6   9      933.62      780.27    194.38 o   0.50554
   4   6   9      235.27      318.19    148.64 o   0.54447
   5   6   9       50.16      113.72    116.97 o   0.58656
   6   6   9       28.49       22.08    129.29 o   0.63117
 -11   7   9      145.42      187.76    145.60 o   0.63542
 -10   7   9       40.89      115.50    109.41 o   0.59309
  -9   7   9      175.38       61.10     96.69 o   0.55362
  -8   7   9     2680.97     2592.41    341.15 o   0.51765
  -7   7   9      863.06      796.41    189.56 o   0.48595
  -6   7   9     4375.79     4349.26    249.27 o   0.45942
  -5   7   9      275.07      243.43     85.91 o   0.43898
  -4   7   9     1809.40     1706.55    185.07 o   0.42553
  -3   7   9      140.08      178.36     76.47 o   0.41974
  -2   7   9        7.94       14.18     55.25 o   0.42191
  -1   7   9      969.87     1095.21    154.84 o   0.43192
   0   7   9       32.85       25.43     58.32 o   0.44927
   1   7   9      843.37      921.80    195.98 o   0.47313
   2   7   9      358.30      370.57    141.94 o   0.50258
   3   7   9     1906.07     1941.86    304.06 o   0.53670
   4   7   9       46.33       10.35     93.89 o   0.57467
   5   7   9      240.15      166.33    149.72 o   0.61576
 -11   8   9      423.85      572.78    205.89 o   0.64891
 -10   8   9       48.25       47.48     99.06 o   0.60861
  -9   8   9       56.85       88.15     94.27 o   0.57137
  -8   8   9      531.01      364.68    144.68 o   0.53781
  -7   8   9      147.77      113.66    106.01 o   0.50868
  -6   8   9     2999.43     3091.84    236.53 o   0.48475
  -5   8   9      701.67      658.55    132.58 o   0.46685
  -4   8   9     1118.94     1081.62    162.16 o   0.45567
  -3   8   9       42.78       32.37     54.47 o   0.45173
  -2   8   9      124.41      171.25     78.17 o   0.45519
  -1   8   9        5.08        5.86     54.47 o   0.46591
   0   8   9      207.24      232.84     81.34 o   0.48340
   1   8   9        8.49        6.31     79.16 o   0.50695
   2   8   9      658.51      728.94    193.83 o   0.53578
   3   8   9     1759.43     1699.09    299.05 o   0.56907
   4   8   9      120.81       27.57    105.47 o   0.60609
   5   8   9      378.08      237.03    166.08 o   0.64621
 -10   9   9        5.54        5.31    114.00 o   0.62640
  -9   9   9       57.98       57.42    103.19 o   0.59139
  -8   9   9       31.80       26.82     81.95 o   0.56022
  -7   9   9      406.31      313.95    146.34 o   0.53354
  -6   9   9     1461.65     1392.02    189.03 o   0.51208
  -5   9   9      122.60       66.93     67.41 o   0.49649
  -4   9   9     1622.18     1678.46    205.58 o   0.48735
  -3   9   9      477.52      554.40    126.55 o   0.48502
  -2   9   9     1419.30     1407.91    188.73 o   0.48960
  -1   9   9      242.92      228.40     93.18 o   0.50090
   0   9   9      200.70      135.66    105.30 o   0.51848
   1   9   9       47.04       42.41     83.23 o   0.54172
   2   9   9      687.42      627.79    199.68 o   0.56995
   3   9   9      783.63      693.97    215.44 o   0.60245
   4   9   9      365.07      376.46    188.31 o   0.63857
 -10  10   9       33.30      130.73    141.36 o   0.64626
  -9  10   9      238.73      186.51    145.69 o   0.61346
  -8  10   9       94.02       51.36    102.80 o   0.58460
  -7  10   9      205.38      122.86    126.57 o   0.56027
  -6  10   9       20.72       45.34     73.03 o   0.54108
  -5  10   9      329.67      362.18    114.06 o   0.52761
  -4  10   9      110.56       47.95     65.93 o   0.52028
  -3  10   9      233.82      234.87    103.91 o   0.51937
  -2  10   9     2489.82     2487.64    255.30 o   0.52491
  -1  10   9      257.53      265.51     99.22 o   0.53669
   0  10   9      451.40      620.37    188.90 o   0.55433
   1  10   9       15.78        5.81     79.88 o   0.57727
   2  10   9       98.60       70.57    131.44 o   0.60492
   3  10   9      138.64      117.24    139.61 o   0.63667
  -9  11   9       51.89      134.42    132.93 o   0.63737
  -8  11   9      132.51       88.90    122.55 o   0.61072
  -7  11   9      413.99      391.71    167.24 o   0.58859
  -6  11   9      148.98      138.44    101.34 o   0.57152
  -5  11   9        7.62        1.75     68.27 o   0.55995
  -4  11   9       15.52       42.13     90.17 o   0.55425
  -3  11   9     2923.08     2780.29    280.09 o   0.55459
  -2  11   9      877.66     1259.01    198.62 o   0.56095
  -1  11   9      536.40      591.27    187.82 o   0.57314
   0  11   9      933.11      931.74    230.18 o   0.59080
   1  11   9        2.40       22.66    115.15 o   0.61346
   2  11   9       45.91       47.48    140.61 o   0.64058
  -8  12   9      344.92      288.52    163.30 o   0.63837
  -7  12   9      256.74      207.33    143.96 o   0.61830
  -6  12   9       89.27       69.68    115.22 o   0.60316
  -5  12   9        0.01        0.12     73.76 o   0.59333
  -4  12   9      231.09      188.18    106.04 o   0.58907
  -3  12   9      697.76      689.55    157.80 o   0.59050
  -2  12   9      250.84      283.10    129.20 o   0.59759
  -1  12   9      460.09      438.13    176.75 o   0.61013
   0  12   9      572.54      728.75    230.51 o   0.62780
  -7  13   9      345.26      450.33    183.18 o   0.64920
  -6  13   9      151.88      186.98    119.10 o   0.63583
  -5  13   9      105.85      124.04    107.30 o   0.62757
  -4  13   9        0.49        7.56     86.13 o   0.62460
  -3  13   9       40.12       63.54     99.00 o   0.62700
  -2  13   9       12.97       27.97    117.43 o   0.63472
  -1  13   9      359.67      530.07    205.81 o   0.64756
   1  16 -10       51.60        0.00    127.69 o   0.63417
   0  16 -10      687.21      646.86    300.07 o   0.62304
  -1  16 -10        4.69       46.47    142.22 o   0.61719
  -2  16 -10      499.37      354.14    244.01 o   0.61675
  -3  16 -10        2.82        0.00    156.65 o   0.62175
   4 -16  10     1158.74     1092.16    274.03 o   0.63205
   5 -16  10      548.15      608.39    216.45 o   0.64740
   3  15 -10      820.24      814.59    302.91 o   0.63469
   2  15 -10      196.24      291.84    200.64 o   0.61376
   1  15 -10      416.18      700.08    270.34 o   0.59774
   0  15 -10       76.69      131.11    164.05 o   0.58704
  -1  15 -10        9.45       31.59    125.54 o   0.58195
  -2  15 -10       27.05       72.14    143.71 o   0.58262
  -3  15 -10       65.25      170.00    175.07 o   0.58903
   4 -15  10     1072.90     1165.40    263.08 o   0.60099
   5 -15  10       41.11       60.52    111.44 o   0.61819
   6 -15  10      595.10      489.68    189.16 o   0.64019
   4  14 -10       64.40      157.39    172.14 o   0.62462
   3  14 -10     1005.87      721.21    264.54 o   0.59885
   2  14 -10       50.08       32.59    116.98 o   0.57776
   1  14 -10     1112.76     1287.02    334.03 o   0.56189
   0  14 -10      109.30       92.18    144.91 o   0.55169
  -1  14 -10      152.93      274.16    185.13 o   0.54748
  -2  14 -10       73.98       32.89    137.89 o   0.54939
  -3  14 -10        6.49        0.00    111.07 o   0.55737
   4 -14  10      498.86      384.29    207.67 o   0.57115
   5 -14  10      348.28      455.50    167.61 o   0.59033
   6 -14  10     1313.51     1545.20    293.66 o   0.61441
   7 -14  10       12.14       51.61    126.78 o   0.64284
   5  13 -10       48.95       47.48    127.73 o   0.62039
   4  13 -10      226.22      179.94    162.11 o   0.58986
   3  13 -10      295.90      249.56    171.66 o   0.56367
   2  13 -10      182.02      125.62    139.28 o   0.54243
   1  13 -10     1545.87     1919.28    393.44 o   0.52674
   0  13 -10      267.89      172.34    155.97 o   0.51713
  -1  13 -10      868.78     1329.30    352.26 o   0.51392
  -2  13 -10       37.02        0.00    102.91 o   0.51723
  -3  13 -10      325.42      428.76    220.97 o   0.52695
   4 -13  10        7.51       20.28     96.91 o   0.54272
   5 -13  10      257.51      296.16    142.56 o   0.56404
   6 -13  10       22.02       22.35     89.47 o   0.59031
   7 -13  10       84.12       73.13    116.81 o   0.62091
   6  12 -10      882.43     1304.65    333.12 o   0.62211
   5  12 -10      149.63       21.31    111.23 o   0.58708
   4  12 -10        4.25       29.04    128.95 o   0.55591
   3  12 -10        3.21        0.00     98.73 o   0.52928
   2  12 -10      110.34      161.22    137.82 o   0.50790
   1  12 -10      705.94     1004.99    279.15 o   0.49245
   0  12 -10      235.79      373.56    189.91 o   0.48352
  -1  12 -10      668.02      795.93    261.13 o   0.48146
  -2  12 -10        6.74       85.85    133.29 o   0.48635
  -3  12 -10      976.11     1411.41    354.36 o   0.49799
   4 -12  10      421.25      353.99    146.12 o   0.51593
   5 -12  10       49.74       50.02     81.60 o   0.53954
   6 -12  10       70.00        6.33     97.23 o   0.56811
   7 -12  10      743.31      585.38    176.76 o   0.60093
  -8  12 -10     1240.47     1192.11    383.54 o   0.63736
   6  11 -10      361.26      402.02    202.92 o   0.59059
   5  11 -10       34.72      108.40    122.35 o   0.55476
   4  11 -10       51.64      119.50    118.71 o   0.52292
   3  11 -10      203.61      161.00    132.22 o   0.49584
   2  11 -10      911.74      900.09    257.09 o   0.47435
   1  11 -10      116.94       86.38    115.50 o   0.45921
   0  11 -10      945.27     1166.45    290.42 o   0.45108
  -1  11 -10     3335.66     3436.69    418.29 o   0.45033
  -2  11 -10      478.04      314.56    175.09 o   0.45700
  -3  11 -10     2110.52     2125.67    406.35 o   0.47078
   4 -11  10       56.40       10.31     64.94 o   0.49106
   5 -11  10      221.52      262.23    129.81 o   0.51709
   6 -11  10      191.72      261.66    124.43 o   0.54803
   7 -11  10      384.92      330.27    142.70 o   0.58312
  -8  11 -10      307.96      185.47    202.20 o   0.62165
   7  10 -10        9.89       70.94    123.09 o   0.60027
   6  10 -10     2472.14     2166.46    410.52 o   0.56025
   5  10 -10       65.10      169.18    132.57 o   0.52360
   4  10 -10     1861.56     1869.66    315.17 o   0.49109
   3  10 -10      118.65       56.53    109.17 o   0.46357
   2  10 -10      274.69      286.74    149.25 o   0.44200
   1  10 -10        0.60        0.00     75.87 o   0.42726
   0  10 -10     1425.73     1179.28    276.90 o   0.42008
  -1  10 -10       97.62      135.80    121.26 o   0.42085
  -2  10 -10       30.75       78.63    103.04 o   0.42952
  -3  10 -10     1953.15     1675.19    357.50 o   0.44563
   4 -10  10      271.76      182.31    102.85 o   0.46841
   5 -10  10      322.73      352.80    127.67 o   0.49695
   6 -10  10      380.74      386.80    135.01 o   0.53033
  -7  10 -10       25.49       63.24    155.60 o   0.56768
  -8  10 -10       44.42       71.24    201.06 o   0.60827
  -8  -9  10        6.27        0.00    142.29 o   0.61584
  -7  -9  10      710.73      937.33    199.89 o   0.57219
  -6  -9  10       35.44       59.09     72.98 o   0.53130
  -5  -9  10     1273.40     1208.94    197.22 o   0.49384
  -4  -9  10     2203.32     2206.08    179.67 o   0.46065
   3   9 -10      837.48      729.38    200.14 o   0.43273
   2   9 -10     1678.94     1708.95    293.08 o   0.41113
   1   9 -10       23.85       25.44     80.97 o   0.39691
   0   9 -10      977.61     1046.04    258.51 o   0.39086
  -1   9 -10      356.86      446.31    190.45 o   0.39337
  -2   9 -10     5298.68     4603.69    454.17 o   0.40426
  -3   9 -10     1676.95     1338.12    318.49 o   0.42290
   4  -9  10       19.40       17.02     56.77 o   0.44832
   5  -9  10     1132.95     1248.25    210.91 o   0.47944
   6  -9  10      136.71      200.71    107.51 o   0.51523
  -7   9 -10      928.84     1062.04    332.32 o   0.55479
  -8   9 -10       73.53       73.67    161.47 o   0.59736
  -9   9 -10      127.26       73.08    195.55 o   0.64236
  -9  -8  10       57.49      164.46    181.43 o   0.63687
  -8  -8  10       45.23        1.13     79.59 o   0.59020
  -7  -8  10      726.46      838.95    181.91 o   0.54571
  -6  -8  10       46.89       96.69     78.42 o   0.50397
  -5  -8  10     2281.59     2191.82    185.57 o   0.46573
  -4  -8  10      909.34     1063.51    132.76 o   0.43191
  -3  -8  10     1573.96     1568.08    161.25 o   0.40363
  -2  -8  10     1480.91     1454.82    129.10 o   0.38212
   1   8 -10        1.99        0.00     66.48 o   0.36856
   0   8 -10        5.04        0.00     63.47 o   0.36386
  -1   8 -10       37.43       78.47    108.18 o   0.36834
  -2   8 -10     1894.47     1728.94    318.84 o   0.38168
  -3   8 -10     1808.36     1751.45    335.36 o   0.40301
  -4   8 -10     6704.51     5914.14    531.80 o   0.43114
   5  -8  10      812.63      773.55    168.74 o   0.46483
  -6   8 -10      477.07      384.71    218.27 o   0.50298
  -7   8 -10      879.76     1030.90    330.48 o   0.54464
  -8   8 -10        3.67        0.00    154.98 o   0.58907
  -9   8 -10       26.92       17.14    187.48 o   0.63570
  -9  -7  10      375.77      450.36    258.71 o   0.61373
  -8  -7  10      108.23       60.80     91.39 o   0.56632
  -7  -7  10      158.40       94.40     86.20 o   0.52106
  -6  -7  10       34.25        0.00     50.14 o   0.47854
  -5  -7  10      502.16      582.81    101.70 o   0.43959
  -4  -7  10        3.39       16.82     42.09 o   0.40522
  -3  -7  10     3008.10     3021.77    167.49 o   0.37668
  -2  -7  10      921.82      870.10    104.49 o   0.35540
   1   7 -10      862.13      674.58    188.27 o   0.34271
   0   7 -10      456.61      397.05    155.99 o   0.33959
  -1   7 -10      291.21      382.44    158.82 o   0.34630
  -2   7 -10     2241.17     2493.69    353.52 o   0.36228
  -3   7 -10      670.34      502.47    190.99 o   0.38640
  -4   7 -10     2436.82     2036.27    362.78 o   0.41723
  -5   7 -10      871.34     1060.74    313.59 o   0.45342
  -6   7 -10     1229.01     1405.05    355.65 o   0.49379
  -7   7 -10      689.01      591.33    252.14 o   0.53740
  -8   7 -10      354.89      378.63    246.86 o   0.58351
  -9   7 -10       25.34      115.53    209.56 o   0.63159
 -10  -6  10      370.50      260.78    204.95 o   0.64219
  -9  -6  10       24.10       62.28     92.71 o   0.59249
  -8  -6  10      177.84      210.46    112.64 o   0.54444
  -7  -6  10      155.52      184.78     92.21 o   0.49851
  -6  -6  10       27.33       34.82     63.55 o   0.45534
  -5  -6  10      166.56      132.19     56.54 o   0.41580
  -4  -6  10      175.75      165.54     57.86 o   0.38101
  -3  -6  10     5244.90     5056.85    202.63 o   0.35239
  -2  -6  10       46.45       66.57     44.31 o   0.33153
   1   6 -10     6817.85     6527.76    429.54 o   0.31996
   0   6 -10       10.31        0.00     66.40 o   0.31869
  -1   6 -10     1209.03     1202.12    243.57 o   0.32784
   2  -6  10      452.33      541.23     67.76 o   0.34659
  -3   6 -10      112.75       19.08     45.40 o   0.37350
  -4   6 -10     1285.36     1145.19    157.71 o   0.40694
  -5   6 -10      227.53      159.62     92.62 o   0.44545
  -6   6 -10     1426.02     1383.17    351.55 o   0.48783
  -7   6 -10       21.96       69.95    146.08 o   0.53316
  -8   6 -10      931.29      702.76    295.76 o   0.58075
  -9   6 -10      109.98      138.60    222.98 o   0.63009
 -10  -5  10     1155.78     1397.01    397.00 o   0.62352
  -9  -5  10      335.66      232.66    109.31 o   0.57335
  -8  -5  10     1799.78     1886.00    263.84 o   0.52481
  -7  -5  10      456.48      583.25    144.46 o   0.47837
  -6  -5  10      334.30      350.35    112.42 o   0.43472
  -5  -5  10      793.95      841.80    154.28 o   0.39478
  -4  -5  10     1125.64     1139.78    115.62 o   0.35979
  -3  -5  10      289.30      261.39     62.54 o   0.33132
  -2  -5  10      501.74      493.85     70.11 o   0.31117
   1   5 -10     3796.52     3591.77    305.26 o   0.30102
   0   5 -10       12.71        4.85     68.81 o   0.30186
  -1   5 -10     4366.70     4220.20    366.61 o   0.31361
   2  -5  10      266.64      232.53     65.53 o   0.33514
  -3   5 -10      111.99       76.69     55.70 o   0.36470
  -4   5 -10     1354.71     1255.23    168.74 o   0.40053
  -5   5 -10        8.02       10.57     65.20 o   0.44110
  -6   5 -10     3203.87     2981.81    276.17 o   0.48523
  -7   5 -10      111.08      116.79    104.22 o   0.53202
  -9   5 -10        4.28      148.82    221.22 o   0.63121
 -10  -4  10      818.66      581.56    265.09 o   0.60701
  -9  -4  10       39.66      116.25     97.02 o   0.55654
  -8  -4  10     1895.91     1759.26    253.32 o   0.50768
  -7  -4  10      108.58       72.40     75.62 o   0.46095
  -6  -4  10      123.57      142.78     77.17 o   0.41706
  -5  -4  10       86.90       83.07     59.68 o   0.37700
  -4  -4  10      465.55      482.32     77.54 o   0.34212
  -3  -4  10     1310.88     1224.22    104.23 o   0.31415
  -2  -4  10     1046.48      964.29     88.21 o   0.29506
  -1  -4  10     3233.78     3221.41    126.09 o   0.28663
   0  -4  10     1218.67     1314.59     85.21 o   0.28980
   1  -4  10     8877.70     9232.69    247.35 o   0.30420
   2  -4  10       31.64       53.84     48.69 o   0.32836
  -3   4 -10      462.15      466.65    106.69 o   0.36032
  -4   4 -10      186.01      223.71     82.00 o   0.39820
  -5   4 -10      373.96      359.14    115.06 o   0.44049
  -6   4 -10       14.81       63.71     82.46 o   0.48603
  -7   4 -10       71.99       71.97     94.01 o   0.53399
  -8   4 -10     1075.87     1011.18    294.41 o   0.58377
  -9   4 -10        8.58       11.33    115.26 o   0.63495
 -11  -3  10       42.01       14.36    143.77 o   0.64466
 -10  -3  10      645.90      739.89    189.54 o   0.59283
  -9  -3  10      633.06      677.32    176.71 o   0.54226
  -8  -3  10     3010.17     2722.72    301.44 o   0.49333
  -7  -3  10       29.50       37.93     60.26 o   0.44657
  -6  -3  10     2461.41     2291.17    240.29 o   0.40275
  -5  -3  10      128.31      103.49     68.15 o   0.36292
  -4  -3  10      197.21      220.27     55.36 o   0.32856
  -3  -3  10      734.65      767.03     89.43 o   0.30151
  -2  -3  10      705.19      607.95     80.04 o   0.28390
  -1  -3  10     3132.89     3023.46    134.70 o   0.27752
   0  -3  10     2185.82     2148.83    113.13 o   0.28313
   1  -3  10     3347.34     3387.34    147.95 o   0.30006
   2  -3  10       90.31      107.09     46.93 o   0.32655
  -3   3 -10     5593.31     5724.34    289.09 o   0.36050
  -4   3 -10       23.64       20.55     57.83 o   0.40002
  -5   3 -10      206.79      228.62    100.00 o   0.44362
  -6   3 -10     1254.07     1173.67    215.69 o   0.49021
  -7   3 -10     1218.53     1244.19    232.54 o   0.53903
  -8   3 -10      838.11      993.12    220.08 o   0.58950
  -9   3 -10       34.43        6.45    120.46 o   0.64125
 -11  -2  10       90.66      146.87    167.97 o   0.63291
 -10  -2  10      576.25      378.11    148.72 o   0.58117
  -9  -2  10      937.22      910.83    201.15 o   0.53073
  -8  -2  10      626.58      704.32    168.71 o   0.48199
  -7  -2  10     2516.08     2709.76    277.89 o   0.43553
  -6  -2  10     5158.11     5039.05    310.43 o   0.39216
  -5  -2  10      954.26      928.62    153.61 o   0.35300
  -4  -2  10     2514.82     2369.46    125.54 o   0.31963
  -3  -2  10      610.89      683.88     84.17 o   0.29402
  -2  -2  10     2561.59     2424.78    129.30 o   0.27831
  -1  -2  10      352.04      335.90     62.19 o   0.27421
   0  -2  10     5326.74     5256.99    182.37 o   0.28223
   1  -2  10     3732.31     3730.48    160.38 o   0.30140
   2  -2  10     3389.04     3582.63    163.29 o   0.32979
  -3   2 -10     2826.34     2825.92    148.84 o   0.36525
  -4   2 -10       64.44       56.78     74.14 o   0.40593
  -5   2 -10      233.78      263.50    112.92 o   0.45042
  -6   2 -10        2.60        1.98     63.95 o   0.49771
  -7   2 -10       62.73      183.22    117.61 o   0.54705
  -8   2 -10      383.34      280.77    143.83 o   0.59796
 -11  -1  10        3.78        0.00     91.91 o   0.62360
 -10  -1  10       13.57       14.99     79.20 o   0.57217
  -9  -1  10       31.99       12.42     62.30 o   0.52212
  -8  -1  10      170.07      283.58    114.18 o   0.47389
  -7  -1  10     2262.95     2111.87    255.17 o   0.42809
  -6  -1  10     2959.55     2806.35    251.69 o   0.38559
  -5  -1  10     1003.78     1136.23    168.54 o   0.34760
  -4  -1  10     4481.53     4286.76    164.83 o   0.31574
  -3  -1  10      455.27      456.16     72.96 o   0.29205
  -2  -1  10     1747.60     1649.77    114.17 o   0.27860
  -1  -1  10      153.13      132.79     45.43 o   0.27690
   0  -1  10     4143.30     4077.59    168.76 o   0.28715
   1  -1  10      663.88      611.82     86.71 o   0.30816
   2  -1  10     4962.17     4921.06    189.85 o   0.33794
  -3   1 -10     2652.00     2712.91    378.87 o   0.37439
  -4   1 -10     1188.65     1202.89    193.23 o   0.41576
  -5   1 -10       86.10      100.59     88.77 o   0.46073
  -6   1 -10        8.17       10.61     71.84 o   0.50835
  -7   1 -10      103.00       68.45    110.63 o   0.55794
  -8   1 -10        0.29        9.53    106.06 o   0.60901
 -11   0  10       95.24      124.47    102.46 o   0.61683
 -10   0  10      258.18      172.59    108.78 o   0.56596
  -9   0  10       51.13       54.99     78.75 o   0.51659
  -8   0  10      709.30      627.25    159.57 o   0.46919
  -7   0  10     1790.40     1649.27    230.44 o   0.42444
  -6   0  10      167.32      143.68     82.32 o   0.38325
  -5   0  10     3414.68     3384.03    242.17 o   0.34691
  -4   0  10     1320.29     1231.70    104.21 o   0.31707
  -3   0  10     1412.91     1503.06    118.43 o   0.29572
  -2   0  10      673.53      617.49     86.04 o   0.28478
  -1   0  10      349.75      340.29     67.70 o   0.28543
   0   0  10      840.23      793.38     95.25 o   0.29761
   1   0  10       15.61       27.57     39.29 o   0.32000
   2   0  10     3970.76     3845.66    167.92 o   0.35065
   3   0  10      134.20      164.42     86.64 o   0.38760
  -4   0 -10      878.43      722.16    166.38 o   0.42924
  -5   0 -10      875.97      901.75    194.45 o   0.47432
  -6   0 -10      107.54       87.39     93.26 o   0.52197
  -7   0 -10      334.14      319.63    151.26 o   0.57152
  -8   0 -10      182.10      214.12    153.40 o   0.62254
 -11   1  10      319.53      236.67    132.14 o   0.61271
 -10   1  10      312.42      306.75    128.03 o   0.56263
  -9   1  10       21.31       21.43     68.34 o   0.51422
  -8   1  10      548.69      473.32    141.94 o   0.46800
  -7   1  10        4.14        0.00     47.20 o   0.42467
  -6   1  10       59.30       72.79     69.08 o   0.38523
  -5   1  10     4833.76     4657.83    163.42 o   0.35097
  -4   1  10     3094.56     3034.69    153.75 o   0.32356
  -3   1  10     6603.16     6605.63    229.24 o   0.30484
  -2   1  10     1331.90     1339.23    124.28 o   0.29646
  -1   1  10     1728.63     1790.62    128.39 o   0.29930
   0   1  10      377.71      346.18     72.86 o   0.31304
   1   1  10      161.25      168.63     53.18 o   0.33637
   2   1  10       33.24       14.04     34.73 o   0.36744
   3   1  10      133.21      121.65     85.72 o   0.40450
  -4  -1 -10     3534.21     3696.54    448.74 o   0.44603
  -5  -1 -10        8.27       17.86     76.88 o   0.49092
  -6  -1 -10      630.54      689.22    192.80 o   0.53832
  -7  -1 -10      260.99      351.13    152.92 o   0.58762
  -8  -1 -10        5.39       30.08    114.36 o   0.63838
 -11   2  10       20.08       50.68    101.53 o   0.61127
 -10   2  10     1016.24      989.45    223.04 o   0.56224
  -9   2  10      169.57      165.48    108.56 o   0.51507
  -8   2  10       79.80       61.54     80.70 o   0.47033
  -7   2  10      525.47      644.41    155.17 o   0.42879
  -6   2  10      333.98      347.09    117.75 o   0.39144
  -5   2  10     1819.05     1732.91    127.43 o   0.35962
  -4   2  10        4.50        4.94     32.22 o   0.33489
  -3   2  10     3652.95     3327.56    173.56 o   0.31892
  -2   2  10     1988.33     1983.89    143.19 o   0.31303
  -1   2  10     2605.15     2380.70    150.13 o   0.31780
   0   2  10      190.70      140.91     56.25 o   0.33277
   1   2  10       24.12       49.48     42.06 o   0.35665
   2   2  10      189.53      170.15     86.05 o   0.38780
   3   2  10     1256.35     1227.28    206.85 o   0.42463
   4   2  10     1360.48     1188.24    213.69 o   0.46579
  -5  -2 -10      274.51      270.61    189.32 o   0.51023
  -6  -2 -10     1800.09     1637.59    283.31 o   0.55716
  -7  -2 -10       64.51       30.68    109.80 o   0.60602
 -11   3  10       34.92        1.46     93.84 o   0.61253
 -10   3  10     1351.49     1611.98    278.13 o   0.56478
  -9   3  10       27.86       17.96     71.41 o   0.51912
  -8   3  10      739.04      803.55    183.25 o   0.47615
  -7   3  10       18.29       23.98     65.97 o   0.43667
  -6   3  10      837.10      897.13    175.14 o   0.40171
  -5   3  10      128.85      127.21     56.35 o   0.37254
  -4   3  10      202.11      208.91     67.65 o   0.35062
  -3   3  10     7436.48     7599.15    271.39 o   0.33735
  -2   3  10      161.08      157.04     59.44 o   0.33377
  -1   3  10     4185.97     3953.13    200.74 o   0.34019
   0   3  10      334.30      293.18     74.46 o   0.35607
   1   3  10      512.42      469.75     87.49 o   0.38022
   2   3  10      590.69      645.62    152.52 o   0.41119
   3   3  10      124.12       47.08     76.18 o   0.44757
   4   3  10      463.75      375.78    139.27 o   0.48814
   5   3  10      215.76      339.90    143.88 o   0.53195
   6   3  10     1007.64     1109.95    251.43 o   0.57827
  -7  -3 -10        1.88        0.00    156.51 o   0.62653
 -11   4  10      204.61      185.27    128.10 o   0.61649
 -10   4  10     1042.89      941.33    219.34 o   0.57022
  -9   4  10        0.75       19.17     70.14 o   0.52629
  -8   4  10     1348.74     1723.49    266.59 o   0.48532
  -7   4  10       38.34       22.33     66.18 o   0.44812
  -6   4  10       59.98       11.34     51.85 o   0.41572
  -5   4  10       58.24       34.83     52.80 o   0.38930
  -4   4  10      510.13      453.23     94.51 o   0.37016
  -3   4  10     1339.15     1213.64    141.79 o   0.35946
  -2   4  10      359.02      320.80     80.79 o   0.35795
  -1   4  10     4519.53     4263.04    218.12 o   0.36575
   0   4  10      168.02      131.42     63.33 o   0.38229
   1   4  10     6422.43     6126.40    251.85 o   0.40651
   2   4  10       31.09        0.00     61.54 o   0.43712
   3   4  10       99.97       68.93     92.26 o   0.47290
   4   4  10        2.75        0.00     83.87 o   0.51275
   5   4  10      301.48      305.24    149.55 o   0.55581
   6   4  10      303.78      277.11    160.95 o   0.60139
   7   4  10       57.04       54.31    148.00 o   0.64895
 -11   5  10       31.81        0.00     84.49 o   0.62308
 -10   5  10      405.53      478.59    169.05 o   0.57849
  -9   5  10      268.41      247.26    126.48 o   0.53646
  -8   5  10      457.34      530.39    155.74 o   0.49766
  -7   5  10      468.43      509.27    152.92 o   0.46288
  -6   5  10       62.79       74.06     79.47 o   0.43311
  -5   5  10       94.27       75.03     57.92 o   0.40944
  -4   5  10      428.02      350.89     89.35 o   0.39297
  -3   5  10        2.20        5.30     44.60 o   0.38462
  -2   5  10     2737.64     2777.09    194.00 o   0.38493
  -1   5  10     1867.89     2019.99    182.36 o   0.39387
   0   5  10     1266.77     1239.40    147.52 o   0.41088
   1   5  10     4645.30     4451.30    324.65 o   0.43502
   2   5  10       10.82       27.62     73.84 o   0.46518
   3   5  10      685.79      702.86    180.95 o   0.50026
   4   5  10      148.99       60.42    100.08 o   0.53932
   5   5  10        4.02       23.59    101.58 o   0.58154
   6   5  10       41.53       54.08    138.11 o   0.62630
 -11   6  10       15.53       27.79     94.54 o   0.63223
 -10   6  10      428.69      486.28    169.46 o   0.58945
  -9   6  10      336.02      315.04    139.51 o   0.54947
  -8   6  10      951.17      972.65    213.80 o   0.51293
  -7   6  10       37.45       82.55     88.30 o   0.48064
  -6   6  10      381.19      315.50    121.74 o   0.45350
  -5   6  10      594.30      536.26    111.67 o   0.43248
  -4   6  10      851.54      748.34    128.22 o   0.41849
  -3   6  10      117.47      167.63     71.43 o   0.41227
  -2   6  10      325.89      298.87     89.20 o   0.41415
  -1   6  10      679.69      594.51    115.52 o   0.42403
   0   6  10      727.74      659.32    119.77 o   0.44137
   1   6  10     2767.17     2402.74    293.64 o   0.46535
   2   6  10       62.97       26.49     70.29 o   0.49499
   3   6  10     1633.22     1535.87    265.01 o   0.52934
   4   6  10       24.38       21.57     90.96 o   0.56756
   5   6  10        3.88       35.10    105.59 o   0.60891
 -11   7  10        2.83        0.00    107.69 o   0.64383
 -10   7  10      102.52       75.69    114.80 o   0.60296
  -9   7  10       18.09       99.50    105.47 o   0.56511
  -8   7  10      308.36      269.96    132.08 o   0.53090
  -7   7  10      432.15      482.37    165.67 o   0.50109
  -6   7  10      541.36      550.24    161.75 o   0.47650
  -5   7  10      827.53      771.64    135.08 o   0.45798
  -4   7  10      623.01      756.23    131.89 o   0.44627
  -3   7  10      220.48      263.59     89.17 o   0.44193
  -2   7  10       25.43       39.41     55.76 o   0.44517
  -1   7  10       30.53       25.33     57.62 o   0.45583
   0   7  10     1569.52     1585.29    245.83 o   0.47340
   1   7  10     2267.93     2135.41    296.91 o   0.49716
   2   7  10      835.70      969.82    216.89 o   0.52626
   3   7  10     1703.45     1790.16    300.99 o   0.55987
   4   7  10       27.25       89.55    126.75 o   0.59724
   5   7  10       52.56        0.00    116.83 o   0.63770
 -10   8  10        4.06        0.00    100.28 o   0.61886
  -9   8  10       20.86        0.00     89.90 o   0.58317
  -8   8  10       57.41       29.34    108.40 o   0.55129
  -7   8  10     1578.27     1622.77    285.49 o   0.52390
  -6   8  10      486.76      458.22    161.15 o   0.50175
  -5   8  10      534.43      741.81    164.31 o   0.48555
   4  -8 -10     1085.26     1030.55    196.48 o   0.47592
  -3   8  10       18.57       45.99     58.54 o   0.47325
  -2   8  10      495.96      460.46    114.96 o   0.47765
  -1   8  10      171.61       97.67     69.69 o   0.48895
   0   8  10      261.00      170.76    106.83 o   0.50667
   1   8  10      357.29      288.42    139.49 o   0.53018
   2   8  10      440.47      304.09    149.75 o   0.55874
   3   8  10      484.35      586.97    200.58 o   0.59163
   4   8  10      589.20      410.98    183.58 o   0.62816
 -10   9  10      542.48      507.23    198.80 o   0.63697
  -9   9  10       32.57       78.69    103.84 o   0.60345
  -8   9  10       86.56       50.02    105.70 o   0.57384
  -7   9  10     1509.99     1562.39    280.96 o   0.54879
  -6   9  10       99.78      135.62    108.99 o   0.52893
  -5   9  10     1656.44     1904.45    220.88 o   0.51487
  -4   9  10     1495.84     1474.53    201.21 o   0.50710
  -3   9  10      846.88      881.99    157.86 o   0.50590
  -2   9  10      129.86      141.46     80.18 o   0.51131
  -1   9  10        7.18        1.11     56.39 o   0.52314
   0   9  10        6.22       34.00     94.07 o   0.54096
   1   9  10        1.65        0.00     79.36 o   0.56421
   2   9  10       71.85      106.24    127.53 o   0.59224
   3   9  10        7.49       38.97    123.98 o   0.62442
  -9  10  10      133.37      102.38    130.20 o   0.62572
  -8  10  10        4.19       39.29    115.29 o   0.59832
  -7  10  10        2.33        0.39    102.14 o   0.57548
  -6  10  10        6.73       15.78     98.87 o   0.55775
  -5  10  10     1448.70     1265.82    194.39 o   0.54565
  -4  10  10       80.56       50.40     73.67 o   0.53955
  -3  10  10     1326.80     1235.45    189.06 o   0.53964
  -2  10  10      419.08      447.51    128.48 o   0.54593
  -1  10  10      487.21      525.82    177.21 o   0.55821
   0  10  10        8.70        0.00     76.90 o   0.57609
   1  10  10       52.97        4.49     97.16 o   0.59907
   2  10  10      112.43       73.73    127.79 o   0.62660
  -9  11  10        1.83       39.21    119.52 o   0.64977
  -8  11  10      316.15      272.12    165.20 o   0.62449
  -7  11  10        0.81       44.92    124.96 o   0.60373
  -6  11  10        5.94       11.89     98.89 o   0.58799
  -5  11  10      106.00       98.24     95.07 o   0.57766
  -4  11  10       84.72       36.47     81.00 o   0.57305
  -3  11  10      579.19      695.12    157.41 o   0.57428
  -2  11  10       17.49       13.36     75.34 o   0.58133
  -1  11  10      995.54     1009.43    239.35 o   0.59399
   0  11  10      317.90      371.39    171.09 o   0.61190
   1  11  10        1.83       10.50    117.35 o   0.63463
  -7  12  10       17.75       90.76    136.96 o   0.63334
  -6  12  10      164.05      103.59    126.47 o   0.61942
  -5  12  10       17.38        9.98     83.12 o   0.61070
  -4  12  10      102.20      129.01     93.89 o   0.60743
  -3  12  10      151.25      207.59    117.76 o   0.60968
  -2  12  10      650.41      798.95    219.26 o   0.61739
  -1  12  10     1525.43     1873.70    340.59 o   0.63037
   0  12  10      104.95       69.25    135.53 o   0.64829
  -5  13  10        0.44        8.52     98.77 o   0.64462
  -4  13  10       12.56       64.23    101.12 o   0.64255
  -3  13  10      293.97      326.21    145.54 o   0.64569
   1  16 -11      703.29      703.61    300.35 o   0.63820
   0  16 -11        3.32       43.09    161.54 o   0.62797
  -1  16 -11       50.21        0.00    144.59 o   0.62300
  -2  16 -11      176.23      186.97    195.83 o   0.62341
  -3  16 -11      187.18      216.20    229.55 o   0.62919
  -4  16 -11      153.25      177.46    205.26 o   0.64019
   3  15 -11     1155.48     1229.48    365.28 o   0.63768
   2  15 -11        8.08        0.00    124.31 o   0.61769
   1  15 -11      581.02      585.70    253.60 o   0.60265
   0  15 -11       47.86        0.00    130.96 o   0.59293
  -1  15 -11        0.25        0.00    132.92 o   0.58878
  -2  15 -11        1.50        0.00    141.53 o   0.59033
  -3  15 -11       34.21      105.36    168.03 o   0.59753
  -4  15 -11      241.70      591.37    315.31 o   0.61018
  -5  15 -11      498.17      595.81    300.15 o   0.62796
   4  14 -11      672.98      774.83    273.42 o   0.62745
   3  14 -11     1091.03     1097.97    328.08 o   0.60266
   2  14 -11      429.29      555.89    224.08 o   0.58261
   1  14 -11      622.88      692.77    258.41 o   0.56780
   0  14 -11      106.64       61.88    143.81 o   0.55865
  -1  14 -11      353.91      318.89    207.54 o   0.55543
  -2  14 -11        0.30        0.00    108.61 o   0.55825
  -3  14 -11      189.19      167.20    172.13 o   0.56703
  -4  14 -11       37.30       54.28    176.73 o   0.58148
   5 -14  11      406.81      548.42    189.58 o   0.60120
  -6  14 -11      405.03      568.31    280.46 o   0.62570
   5  13 -11       11.77      189.92    179.51 o   0.62302
   4  13 -11      141.12      107.51    144.84 o   0.59351
   3  13 -11      313.37      332.29    181.68 o   0.56840
   2  13 -11      280.25      366.36    215.69 o   0.54830
   1  13 -11      605.85      584.72    240.78 o   0.53377
   0  13 -11      731.40      810.79    270.08 o   0.52528
  -1  13 -11     1056.20     1312.91    341.73 o   0.52312
  -2  13 -11      213.12      129.78    168.88 o   0.52737
  -3  13 -11       52.22       65.20    132.50 o   0.53787
  -4  13 -11        7.36        0.00    126.41 o   0.55428
   5 -13  11     1307.24     1685.63    295.17 o   0.57608
   6 -13  11       55.27       77.95    116.32 o   0.60270
   7 -13  11     1150.75      990.00    239.69 o   0.63352
   6  12 -11      322.66      613.50    240.66 o   0.62452
   5  12 -11       59.84       45.79    119.09 o   0.59052
   4  12 -11      228.87      196.28    173.26 o   0.56047
   3  12 -11      222.77      217.00    158.08 o   0.53504
   2  12 -11      814.87      879.59    272.77 o   0.51492
   1  12 -11      956.09      871.95    261.60 o   0.50074
   0  12 -11     2505.12     2235.72    405.20 o   0.49302
  -1  12 -11     1504.14     1412.25    336.91 o   0.49206
  -2  12 -11      949.75      781.22    275.74 o   0.49790
  -3  12 -11      735.32      679.59    266.88 o   0.51031
  -4  12 -11        0.09       39.71    124.51 o   0.52882
  -5  12 -11        3.88      102.64    151.11 o   0.55282
   6 -12  11        3.14       60.74     95.52 o   0.58164
  -7  12 -11      658.00      579.42    295.65 o   0.61459
   7  11 -11      561.33      493.97    221.39 o   0.63189
   6  11 -11      521.75      406.15    196.81 o   0.59378
   5  11 -11      258.25      198.14    152.79 o   0.55909
   4  11 -11      148.20      113.22    108.99 o   0.52850
   3  11 -11       93.16      204.21    132.81 o   0.50277
   2  11 -11      936.18      860.00    248.10 o   0.48266
   1  11 -11       67.91      103.57    121.53 o   0.46891
   0  11 -11     1927.41     1708.03    349.08 o   0.46209
  -1  11 -11      235.08      126.36    128.03 o   0.46249
  -2  11 -11     1387.28     1454.88    343.03 o   0.47010
  -3  11 -11     2238.01     2075.01    408.49 o   0.48459
  -4  11 -11       91.79      146.71    160.76 o   0.50535
  -5  11 -11      175.72      175.77    166.03 o   0.53166
   6 -11  11       85.50       77.96     99.77 o   0.56274
  -7  11 -11      519.95      534.48    281.34 o   0.59784
  -8  11 -11       41.86        0.00    150.70 o   0.63630
   7  10 -11      369.20      542.00    221.97 o   0.60319
   6  10 -11       98.82      144.98    135.42 o   0.56430
   5  10 -11      874.30      828.94    262.20 o   0.52892
   4  10 -11      987.85     1027.37    188.05 o   0.49781
   3  10 -11      109.46       88.96     99.98 o   0.47179
   2  10 -11      811.70      781.27    221.91 o   0.45177
   1  10 -11       17.53        2.54     81.23 o   0.43856
   0  10 -11     2764.70     2598.86    392.14 o   0.43278
  -1  10 -11      220.13      184.46    134.82 o   0.43473
  -2  10 -11     8667.58     8466.10    639.55 o   0.44430
  -3  10 -11      272.89      290.01    168.33 o   0.46103
  -4  10 -11      904.50      747.98    262.69 o   0.48417
  -5  10 -11       58.02       81.32    153.71 o   0.51286
  -6  10 -11      152.67       85.96    145.05 o   0.54622
  -7  10 -11       81.94        0.00    153.21 o   0.58345
  -8  10 -11       23.65      127.28    230.67 o   0.62385
  -8  -9  11      241.77      245.59    133.10 o   0.61847
  -7  -9  11      801.30      920.57    196.37 o   0.57592
  -6  -9  11       30.24       19.86     70.68 o   0.53629
   5   9 -11     2247.28     2036.71    384.98 o   0.50025
   4   9 -11       12.45       23.14     58.56 o   0.46864
   3   9 -11     1046.67      986.66    230.02 o   0.44240
   2   9 -11       15.45        0.00     66.47 o   0.42255
   1   9 -11      237.19      226.99    127.69 o   0.41000
   0   9 -11      403.66      274.93    155.98 o   0.40544
  -1   9 -11       62.19       87.75    108.20 o   0.40913
  -2   9 -11     3545.78     3373.43    402.48 o   0.42086
  -3   9 -11       16.68       12.52    104.07 o   0.43999
  -4   9 -11     1206.48      997.21    290.43 o   0.46560
  -5   9 -11     1788.42     1578.73    373.13 o   0.49669
  -6   9 -11      123.18      282.93    202.07 o   0.53230
  -7   9 -11        7.11        0.00    124.24 o   0.57159
  -8   9 -11       12.84        0.00    158.06 o   0.61386
  -9  -8  11       81.04       95.03    164.41 o   0.63919
  -8  -8  11       96.93       86.45     92.98 o   0.59359
  -7  -8  11      558.29      833.48    182.55 o   0.55032
  -6  -8  11      173.30      224.43    103.92 o   0.50999
  -5  -8  11     1045.72      982.99    174.13 o   0.47334
  -4  -8  11      772.21      706.71    110.26 o   0.44130
   3   8 -11     1981.31     1782.00    273.92 o   0.41492
   2   8 -11      582.05      605.73    181.98 o   0.39535
   1   8 -11      279.19      294.96    149.55 o   0.38363
   0   8 -11     1066.49     1034.30    245.83 o   0.38049
  -1   8 -11     1327.48     1450.50    297.22 o   0.38614
  -2   8 -11     1458.78     1132.78    278.60 o   0.40020
  -3   8 -11     3826.06     3719.50    419.39 o   0.42183
  -4   8 -11     4968.86     4493.76    489.18 o   0.44994
  -5   8 -11      520.30      598.16    237.23 o   0.48341
  -6   8 -11     2065.50     1941.16    419.74 o   0.52120
  -7   8 -11       38.28        0.00    147.30 o   0.56244
  -8   8 -11        8.04       69.18    165.66 o   0.60644
  -9  -7  11       34.61       37.06    105.97 o   0.61677
  -8  -7  11        3.52       28.55     81.54 o   0.57053
  -7  -7  11       16.07       35.53     77.12 o   0.52663
  -6  -7  11      356.99      341.22    114.50 o   0.48568
  -5  -7  11     1102.00     1017.67    173.96 o   0.44852
  -4  -7  11     1385.28     1319.81    137.88 o   0.41614
   3   7 -11     9425.61     9076.46    387.46 o   0.38976
   2   7 -11      134.87      127.22    106.06 o   0.37064
   1   7 -11     1533.13     1552.88    264.33 o   0.35995
   0   7 -11      127.44       55.70     93.94 o   0.35844
  -1   7 -11      203.41      120.72    105.74 o   0.36624
  -2   7 -11      304.80      162.47    131.57 o   0.38275
  -3   7 -11       13.13        0.00     87.24 o   0.40694
  -4   7 -11     1947.54     2197.62    402.35 o   0.43753
  -5   7 -11      837.99      685.09    249.64 o   0.47327
  -6   7 -11     1848.89     2189.16    439.67 o   0.51310
  -7   7 -11      275.06      174.06    184.62 o   0.55613
  -8   7 -11        7.87        0.00    157.37 o   0.60168
  -9   7 -11        4.27       33.92    193.29 o   0.64922
 -10  -6  11      408.95      373.22    260.60 o   0.64489
  -9  -6  11      165.59      241.61    130.13 o   0.59629
  -8  -6  11     1842.97     1712.87    264.06 o   0.54953
  -7  -6  11      227.17      278.17    105.99 o   0.50510
  -6  -6  11      196.59      176.82     84.19 o   0.46368
  -5  -6  11       10.99       26.84     54.79 o   0.42614
  -4  -6  11     2129.53     2125.50    148.80 o   0.39360
  -3  -6  11     4310.33     4078.55    183.48 o   0.36739
  -2  -6  11     1461.67     1455.78    105.47 o   0.34894
   1   6 -11     2903.35     3288.56    316.92 o   0.33951
   0   6 -11      896.46      881.53    212.21 o   0.33986
  -1   6 -11       44.37       35.94     82.29 o   0.34995
  -2   6 -11       80.75       69.45     89.01 o   0.36899
  -3   6 -11       24.49       24.98    100.77 o   0.39570
  -4   6 -11      424.21      433.12    205.38 o   0.42863
  -5   6 -11     2861.12     3253.09    482.77 o   0.46647
  -6   6 -11     1590.18     1343.83    360.88 o   0.50813
  -7   6 -11      182.24      292.40    213.80 o   0.55274
  -8   6 -11      411.83      312.97    245.96 o   0.59965
  -9   6 -11       14.75        0.00    204.89 o   0.64836
 -10  -5  11      230.95      142.64    199.01 o   0.62692
  -9  -5  11      740.06      810.91    196.79 o   0.57796
  -8  -5  11      458.85      548.00    151.64 o   0.53082
  -7  -5  11        1.25       40.45     63.93 o   0.48603
  -6  -5  11        0.30       37.41     62.89 o   0.44432
  -5  -5  11       22.94        0.00     50.44 o   0.40661
  -4  -5  11     1609.55     1490.50    126.01 o   0.37414
  -3  -5  11     3000.04     2861.67    150.44 o   0.34836
  -2  -5  11     2638.91     2527.28    129.03 o   0.33083
   1   5 -11     2278.25     2000.02    184.28 o   0.32292
   0   5 -11     1743.72     1820.68    269.86 o   0.32532
  -1   5 -11     1154.70     1132.96    241.28 o   0.33781
   2  -5  11        0.00       12.17     38.01 o   0.35934
  -3   5 -11      116.47       89.58     64.24 o   0.38841
  -4   5 -11        8.95       26.37     60.42 o   0.42347
  -5   5 -11      786.07      677.53    154.23 o   0.46316
  -6   5 -11      562.21      424.59    230.34 o   0.50640
  -7   5 -11     1408.90     1318.05    377.34 o   0.55235
  -8   5 -11      305.60      208.03    231.95 o   0.60038
 -10  -4  11      564.00      639.13    189.10 o   0.61113
  -9  -4  11     2545.39     2724.19    330.00 o   0.56197
  -8  -4  11     1388.07     1342.53    232.06 o   0.51465
  -7  -4  11       47.57       75.19     70.90 o   0.46973
  -6  -4  11      242.73      219.86     89.17 o   0.42796
  -5  -4  11      664.94      666.92    138.12 o   0.39037
  -4  -4  11      169.35      132.12     52.54 o   0.35826
  -3  -4  11     1399.70     1303.93    109.68 o   0.33323
  -2  -4  11      529.39      449.99     71.13 o   0.31695
  -1  -4  11     1411.94     1446.57     99.37 o   0.31081
   0  -4  11     4571.11     4435.59    152.91 o   0.31540
   1  -4  11     4382.58     4502.98    166.75 o   0.33027
   2  -4  11       13.04       16.10     50.59 o   0.35413
  -3   4 -11       14.52       20.95     47.60 o   0.38531
  -4   4 -11       12.67       22.74     64.72 o   0.42219
  -5   4 -11      719.76      703.43    159.27 o   0.46342
  -6   4 -11        9.93       41.74     81.51 o   0.50793
  -7   4 -11     1473.17     1375.73    245.07 o   0.55494
  -8   4 -11      720.53      751.12    328.62 o   0.60386
 -11  -3  11     1023.56     1329.74    409.23 o   0.64834
 -10  -3  11      131.99       32.70     88.73 o   0.59771
  -9  -3  11      650.85      684.45    175.38 o   0.54854
  -8  -3  11     1702.69     1624.67    246.53 o   0.50127
  -7  -3  11      174.20       97.36     74.21 o   0.45648
  -6  -3  11      255.65      274.63    102.07 o   0.41497
  -5  -3  11      536.47      546.11    123.64 o   0.37782
  -4  -3  11       86.80       96.62     42.56 o   0.34646
  -3  -3  11       21.54        8.87     30.26 o   0.32255
  -2  -3  11     1902.90     1777.50    118.35 o   0.30786
  -1  -3  11        2.07       15.05     29.74 o   0.30371
   0  -3  11     3439.96     3328.42    149.08 o   0.31053
   1  -3  11      624.80      528.38     80.27 o   0.32764
   2  -3  11      929.42      933.38    104.34 o   0.35355
  -3   3 -11      717.40      698.76    120.61 o   0.38649
  -4   3 -11       49.60       49.89     75.06 o   0.42482
  -5   3 -11        1.23       10.40     65.52 o   0.46723
  -6   3 -11       12.97        0.00     76.25 o   0.51270
  -7   3 -11     1326.17     1417.30    255.98 o   0.56048
  -8   3 -11      402.75      206.90    140.38 o   0.61004
 -11  -2  11        8.78      107.52    108.99 o   0.63727
 -10  -2  11        0.05       52.16     89.92 o   0.58681
  -9  -2  11     1360.57     1381.68    243.70 o   0.53787
  -8  -2  11       33.18       51.02     72.71 o   0.49091
  -7  -2  11     1922.66     1743.39    238.56 o   0.44655
  -6  -2  11       60.41       61.89     61.76 o   0.40565
  -5  -2  11      921.21      900.45    156.29 o   0.36936
  -4  -2  11      514.17      536.14     80.36 o   0.33915
  -3  -2  11       71.82       52.81     39.34 o   0.31679
  -2  -2  11      368.62      331.83     66.57 o   0.30399
  -1  -2  11      140.04      156.14     50.10 o   0.30198
   0  -2  11     5130.02     4747.54    184.65 o   0.31096
   1  -2  11      881.45      972.55    104.39 o   0.33005
   2  -2  11     6077.08     5835.31    215.64 o   0.35763
   3  -2  11      631.99      617.27    136.95 o   0.39191
  -4   2 -11       76.67      106.59     85.78 o   0.43129
  -5   2 -11      201.88      142.68     95.10 o   0.47451
  -6   2 -11      262.23      284.67    124.15 o   0.52061
  -7   2 -11     1533.80     1269.42    245.56 o   0.56889
  -8   2 -11      232.20      313.44    144.30 o   0.61884
 -11  -1  11       14.94       30.34     94.33 o   0.62864
 -10  -1  11        1.05        0.00     72.39 o   0.57857
  -9  -1  11      119.97      170.95    102.21 o   0.53011
  -8  -1  11       74.21       83.85     81.28 o   0.48376
  -7  -1  11     1934.64     1818.84    246.19 o   0.44018
  -6  -1  11      298.64      276.44    104.45 o   0.40028
  -5  -1  11     1405.35     1342.80    189.13 o   0.36526
  -4  -1  11     1151.88     1171.31    110.26 o   0.33665
  -3  -1  11     1430.21     1385.53    117.42 o   0.31619
  -2  -1  11     2277.92     2105.45    130.29 o   0.30553
  -1  -1  11      218.92      239.29     58.51 o   0.30570
   0  -1  11     3132.09     3102.35    158.00 o   0.31667
   1  -1  11       34.30       45.85     41.15 o   0.33739
   2  -1  11     7111.71     7216.29    241.36 o   0.36622
   3  -1  11       49.20       74.65     78.60 o   0.40141
  -4   1 -11      833.45      949.94    184.62 o   0.44144
  -5   1 -11      430.99      422.28    127.74 o   0.48511
  -6   1 -11      147.71       55.76     95.47 o   0.53153
  -7   1 -11        6.69       11.38     85.45 o   0.58004
  -8   1 -11        9.63       54.25    110.27 o   0.63015
 -11   0  11       34.69      110.37    112.39 o   0.62256
 -10   0  11       28.19       10.93     70.76 o   0.57310
  -9   0  11        4.10       13.51     76.18 o   0.52540
  -8   0  11       97.38       99.46     89.40 o   0.47997
  -7   0  11      965.99      903.77    177.86 o   0.43752
  -6   0  11      237.30      249.38     98.66 o   0.39901
  -5   0  11     7117.43     6933.77    353.23 o   0.36567
  -4   0  11       25.32       18.55     36.66 o   0.33904
  -3   0  11      803.55      733.58     98.32 o   0.32080
  -2   0  11     3929.71     4020.07    184.13 o   0.31242
  -1   0  11       40.28       28.43     40.72 o   0.31468
   0   0  11       68.91       29.42     36.20 o   0.32737
   1   0  11      920.76      857.69    105.48 o   0.34935
   2   0  11     1505.19     1430.73    118.19 o   0.37901
   3   0  11      239.27      125.84     79.95 o   0.41470
   4   0  11     1944.67     1893.91    251.94 o   0.45501
  -5   0 -11      167.38       90.75     93.37 o   0.49881
  -6   0 -11      932.18      921.14    210.76 o   0.54528
  -7   0 -11      193.17      224.13    152.43 o   0.59377
  -8   0 -11      417.56      384.71    203.89 o   0.64384
 -11   1  11       95.67       24.55     93.77 o   0.61909
 -10   1  11      244.56      383.84    139.69 o   0.57050
  -9   1  11       13.42       34.78     77.18 o   0.52382
  -8   1  11        5.31       13.10     56.14 o   0.47961
  -7   1  11      192.12      245.26    102.60 o   0.43863
  -6   1  11     3836.11     3730.27    283.66 o   0.40187
  -5   1  11     1732.78     1747.23    219.98 o   0.37057
  -4   1  11      457.78      408.40     80.30 o   0.34624
  -3   1  11     6641.08     6186.89    233.93 o   0.33040
  -2   1  11      470.50      497.77     86.61 o   0.32430
  -1   1  11     2546.07     2610.33    158.27 o   0.32849
   0   1  11      207.21      206.82     62.56 o   0.34260
   1   1  11      191.21      121.07     53.76 o   0.36547
   2   1  11     2290.86     2421.11    233.57 o   0.39558
   3   1  11       13.84        0.00     57.11 o   0.43143
   4   1  11     3674.35     3554.93    316.78 o   0.47171
   5   1  11     1389.52     1180.70    232.52 o   0.51537
  -6  -1 -11     1739.32     1495.51    269.21 o   0.56164
  -7  -1 -11      234.57      196.02    138.31 o   0.60991
 -11   2  11      527.71      687.28    202.77 o   0.61830
 -10   2  11      987.48      964.53    225.44 o   0.57079
  -9   2  11       33.77        0.00     66.68 o   0.52539
  -8   2  11       68.45       48.84     82.82 o   0.48270
  -7   2  11      124.49      161.32     95.73 o   0.44349
  -6   2  11      515.23      504.40    139.26 o   0.40878
  -5   2  11     1286.52     1267.19    123.85 o   0.37980
  -4   2  11     1125.26     1164.04    125.01 o   0.35794
  -3   2  11     4345.17     4397.52    206.86 o   0.34456
  -2   2  11      309.51      298.95     73.26 o   0.34066
  -1   2  11     1660.77     1625.99    147.53 o   0.34656
   0   2  11      263.23      276.78     72.85 o   0.36179
   1   2  11     1312.70     1313.84    133.04 o   0.38523
   2   2  11      203.65      179.54     95.15 o   0.41550
   3   2  11       24.54        9.52     62.21 o   0.45122
   4   2  11     1179.77     1137.66    214.77 o   0.49122
   5   2  11      473.11      378.07    155.35 o   0.53452
   6   2  11     1661.07     1579.52    287.75 o   0.58040
  -7  -2 -11       50.36       51.53    225.56 o   0.62828
 -11   3  11       18.87       17.86     89.21 o   0.62017
 -10   3  11     1548.10     1563.75    283.01 o   0.57397
  -9   3  11      371.70      383.29    148.21 o   0.53009
  -8   3  11      189.50      194.88    108.22 o   0.48916
  -7   3  11        7.67       27.14     64.50 o   0.45198
  -6   3  11      724.93      618.52    155.85 o   0.41955
  -5   3  11      341.82      364.90     83.90 o   0.39305
  -4   3  11     2443.70     2335.05    173.15 o   0.37373
  -3   3  11     3152.54     2973.96    182.47 o   0.36276
  -2   3  11     1321.90     1118.26    136.97 o   0.36089
  -1   3  11     1924.05     1804.05    162.88 o   0.36826
   0   3  11      592.38      577.73    101.93 o   0.38434
   1   3  11     2209.73     2182.22    248.94 o   0.40810
   2   3  11       51.24       60.36     73.92 o   0.43829
   3   3  11     2510.77     2574.87    299.18 o   0.47369
   4   3  11        7.87        0.00     81.90 o   0.51322
   5   3  11      631.06      600.57    180.43 o   0.55600
   6   3  11      911.17      971.68    250.15 o   0.60133
   7   3  11      233.34      177.68    166.76 o   0.64869
 -11   4  11      683.85      770.53    216.66 o   0.62470
 -10   4  11      177.96      296.40    133.72 o   0.58000
  -9   4  11     1169.69     1229.07    242.76 o   0.53784
  -8   4  11      347.93      319.28    130.46 o   0.49887
  -7   4  11       49.90       58.78     86.19 o   0.46389
  -6   4  11      143.08      159.47     99.39 o   0.43388
  -5   4  11       12.24       53.29     54.05 o   0.40992
  -4   4  11     1673.97     1738.23    168.44 o   0.39312
  -3   4  11      798.44      798.76    123.30 o   0.38442
  -2   4  11      409.64      307.07     84.59 o   0.38438
  -1   4  11     1243.45     1290.85    150.06 o   0.39298
   0   4  11     1821.56     1837.30    165.12 o   0.40970
   1   4  11     1576.65     1416.47    217.44 o   0.43359
   2   4  11      222.63      196.50     99.87 o   0.46355
   3   4  11      111.79      131.62    106.68 o   0.49848
   4   4  11       76.81      110.04    108.01 o   0.53741
   5   4  11      649.44      641.79    196.64 o   0.57954
   6   4  11      596.29      693.45    234.68 o   0.62422
 -11   5  11       25.75       72.05    122.23 o   0.63183
 -10   5  11      535.66      451.28    172.97 o   0.58878
  -9   5  11      974.36     1111.54    237.51 o   0.54851
  -8   5  11     1779.94     1675.79    275.25 o   0.51164
  -7   5  11      635.08      558.72    161.42 o   0.47898
  -6   5  11     1490.81     1301.47    223.09 o   0.45143
  -5   5  11      525.91      452.25    100.96 o   0.42999
  -4   5  11       79.54       91.79     65.53 o   0.41560
  -3   5  11      230.52      213.52     79.74 o   0.40899
  -2   5  11     1787.93     1669.27    177.89 o   0.41056
  -1   5  11       30.57       19.47     45.81 o   0.42020
   0   5  11     1353.34     1391.52    161.51 o   0.43739
   1   5  11      792.32      750.78    172.85 o   0.46127
   2   5  11       79.62      106.44     96.75 o   0.49088
   3   5  11       44.89       53.79     93.11 o   0.52525
   4   5  11       77.36       24.13     85.62 o   0.56350
   5   5  11      231.10      182.70    150.76 o   0.60490
   6   5  11        4.71       32.93    124.16 o   0.64886
 -11   6  11      803.82      957.53    242.86 o   0.64146
 -10   6  11        2.73       44.58     88.88 o   0.60021
  -9   6  11      176.19      153.84    107.32 o   0.56192
  -8   6  11      349.50      230.47    132.72 o   0.52725
  -7   6  11     2293.50     2059.83    296.23 o   0.49695
  -6   6  11        7.39        0.00     69.36 o   0.47186
  -5   6  11     1194.62     1130.13    158.31 o   0.45284
  -4   6  11     1243.70     1182.47    159.16 o   0.44069
  -3   6  11       40.55       26.03     54.18 o   0.43599
  -2   6  11      934.62     1004.43    150.79 o   0.43896
  -1   6  11       20.70       38.21     53.65 o   0.44946
   0   6  11     2433.28     2432.65    290.78 o   0.46698
   1   6  11     1059.81      936.34    203.64 o   0.49077
   2   6  11      409.43      319.09    141.73 o   0.51997
   3   6  11      186.28      171.42    127.27 o   0.55372
   4   6  11      220.30      134.21    132.63 o   0.59125
   5   6  11       34.58       31.95    124.97 o   0.63187
 -10   7  11      945.19      848.73    227.39 o   0.61412
  -9   7  11     1649.54     1696.83    298.45 o   0.57790
  -8   7  11       13.00       18.29     81.55 o   0.54546
  -7   7  11     2226.59     2040.11    304.44 o   0.51750
  -6   7  11       11.02       10.56     77.10 o   0.49479
  -5   7  11     2081.59     2309.42    221.22 o   0.47807
  -4   7  11      325.13      338.91    101.68 o   0.46799
  -3   7  11        0.88       21.26     50.70 o   0.46498
  -2   7  11        1.59       14.65     53.26 o   0.46918
  -1   7  11       97.27       52.28     65.94 o   0.48039
   0   7  11     2681.92     2408.82    312.53 o   0.49814
   1   7  11       44.72      119.01    101.70 o   0.52178
   2   7  11     1910.52     1959.33    307.48 o   0.55053
   3   7  11       14.05       28.87     90.81 o   0.58364
   4   7  11      285.42      375.75    175.94 o   0.62042
 -10   8  11       49.56       26.69    123.47 o   0.63035
  -9   8  11        2.87        1.75     91.75 o   0.59623
  -8   8  11       46.78       45.49     95.46 o   0.56601
  -7   8  11     1186.13     1250.55    250.06 o   0.54034
  -6   8  11       63.56       83.75     99.04 o   0.51990
  -5   8  11     2371.68     2568.68    243.83 o   0.50532
  -4   8  11      138.83      153.82     79.16 o   0.49712
  -3   8  11      956.94      965.74    160.36 o   0.49562
  -2   8  11       25.58       11.57     62.14 o   0.50088
  -1   8  11      146.32      129.28     82.71 o   0.51268
   0   8  11       64.13      125.31    108.00 o   0.53060
   1   8  11      724.06      751.32    196.72 o   0.55404
   2   8  11      733.42      567.60    185.45 o   0.58233
   3   8  11       27.95       16.11    112.51 o   0.61480
 -10   9  11      238.06      284.47    160.64 o   0.64874
  -9   9  11        1.02        9.87    106.91 o   0.61671
  -8   9  11       83.33       62.93    125.01 o   0.58866
  -7   9  11      781.79      919.11    226.62 o   0.56519
  -6   9  11      375.74      466.36    171.42 o   0.54688
  -5   9  11     2222.87     2048.09    234.09 o   0.53428
  -4   9  11       56.73       64.23     75.02 o   0.52778
  -3   9  11      333.47      306.49    110.20 o   0.52762
  -2   9  11       84.55       44.59     72.36 o   0.53380
  -1   9  11      142.01      145.07    101.92 o   0.54610
   0   9  11       36.13       26.36     97.78 o   0.56412
   1   9  11      588.14      619.65    195.49 o   0.58734
   2   9  11      311.46      513.36    206.03 o   0.61517
   3   9  11      171.06      171.00    151.61 o   0.64702
  -9  10  11       21.48        0.00    117.39 o   0.63912
  -8  10  11        8.45        0.86    119.92 o   0.61317
  -7  10  11        9.42        0.00     93.75 o   0.59179
  -6  10  11      686.41      709.22    203.46 o   0.57548
  -5  10  11      792.87      716.42    154.67 o   0.56469
  -4  10  11      314.45      308.94    116.08 o   0.55973
  -3  10  11     3001.34     3158.23    295.06 o   0.56075
  -2  10  11      106.93       84.63     83.88 o   0.56773
  -1  10  11      121.86      173.54    112.87 o   0.58045
   0  10  11      174.71      102.27    114.11 o   0.59854
   1  10  11       40.12        1.16    115.02 o   0.62153
   2  10  11       26.82       89.72    140.01 o   0.64891
  -8  11  11       56.72       80.10    128.33 o   0.63934
  -7  11  11        0.27        6.79    109.88 o   0.61993
  -6  11  11       39.41       11.42    112.76 o   0.60547
  -5  11  11      196.53      128.70    104.25 o   0.59633
  -4  11  11      362.96      286.99    116.71 o   0.59274
  -3  11  11      844.69      898.68    179.48 o   0.59482
  -2  11  11       13.13       42.08    105.20 o   0.60250
  -1  11  11      556.40      564.40    196.79 o   0.61557
   0  11  11        0.31       61.11    120.13 o   0.63370
  -7  12  11       39.38       34.79    125.83 o   0.64940
  -6  12  11       13.41        0.00    115.38 o   0.63665
  -5  12  11       50.15       80.76     98.76 o   0.62901
  -4  12  11      601.54      620.19    164.81 o   0.62666
  -3  12  11       24.17       32.77     86.29 o   0.62968
  -2  12  11      522.10      496.48    203.54 o   0.63797
   1  16 -12      623.55      824.49    314.45 o   0.64358
   0  16 -12        0.57        0.00    149.61 o   0.63426
  -1  16 -12       68.59      142.89    198.29 o   0.63017
  -2  16 -12      136.86       77.58    187.75 o   0.63140
  -3  16 -12      477.89      304.71    252.05 o   0.63793
  -4  16 -12      289.56      150.79    219.81 o   0.64959
   3  15 -12       10.93        0.00    147.13 o   0.64203
   2  15 -12     1378.40     1621.93    420.95 o   0.62303
   1  15 -12      492.14      472.70    244.00 o   0.60898
   0  15 -12        4.42        0.00    142.88 o   0.60023
  -1  15 -12       17.66        0.00    149.43 o   0.59701
  -2  15 -12        0.67        0.00    133.01 o   0.59941
  -3  15 -12     1244.54     1057.29    358.57 o   0.60737
  -4  15 -12      114.35        0.00    160.88 o   0.62066
  -5  15 -12      433.33      429.78    252.98 o   0.63897
   3  14 -12       16.45        0.00    123.66 o   0.60791
   2  14 -12      723.16      644.16    270.39 o   0.58893
   1  14 -12      433.01      596.46    244.93 o   0.57519
   0  14 -12      214.76      385.23    222.04 o   0.56708
  -1  14 -12      184.25      131.64    164.82 o   0.56484
  -2  14 -12       11.82        0.00    129.43 o   0.56854
  -3  14 -12      656.36      784.12    294.32 o   0.57806
  -4  14 -12      241.14      226.38    219.65 o   0.59312
  -5  14 -12     1486.36     1114.82    365.92 o   0.61333
  -6  14 -12       53.05      115.35    200.38 o   0.63818
   5  13 -12       50.83       18.10    124.79 o   0.62705
   4  13 -12      658.81      556.15    249.95 o   0.59861
   3  13 -12       35.53       26.84    139.25 o   0.57464
   1  13 -12      161.58      140.01    162.48 o   0.54234
   0  13 -12     1733.17     1773.88    393.08 o   0.53497
  -1  13 -12      144.89      142.32    147.21 o   0.53383
  -2  13 -12       47.28       31.39    131.44 o   0.53896
  -3  13 -12        3.61       70.72    141.53 o   0.55020
  -4  13 -12        6.30        0.00    136.12 o   0.56717
  -5  13 -12      407.55      594.44    259.32 o   0.58938
  -6  13 -12       34.98        0.00    159.91 o   0.61627
  -7  13 -12     1010.12     1135.75    385.55 o   0.64726
   6  12 -12       31.75       80.20    139.94 o   0.62832
   5  12 -12       85.44      230.34    169.34 o   0.59542
   4  12 -12        6.79        0.00     77.15 o   0.56656
   3  12 -12       93.68      128.88    116.81 o   0.54238
   2  12 -12     3483.03     3578.00    435.78 o   0.52354
   1  12 -12      132.80       69.94    135.35 o   0.51063
   0  12 -12     1336.20     1148.03    313.75 o   0.50410
  -1  12 -12      389.16      282.54    188.23 o   0.50420
  -2  12 -12      829.22      944.50    306.44 o   0.51092
  -3  12 -12        0.92      103.01    137.22 o   0.52402
  -4  12 -12        7.32        0.00    146.70 o   0.54303
  -5  12 -12       31.98       42.86    145.98 o   0.56735
  -6  12 -12      154.21       69.85    161.16 o   0.59635
  -7  12 -12     1119.57     1374.04    406.56 o   0.62936
   7  11 -12      981.13     1069.78    330.23 o   0.63544
   6  11 -12       65.48      174.80    159.44 o   0.59843
   5  11 -12      731.81      659.71    255.98 o   0.56495
   4  11 -12       35.52       42.46     75.08 o   0.53568
   3  11 -12     1292.45     1137.97    279.44 o   0.51133
   2  11 -12       12.53       60.92     88.58 o   0.49264
   1  11 -12      311.72      282.48    168.64 o   0.48027
   0  11 -12     3023.91     2988.18    440.33 o   0.47471
  -1  11 -12      446.35      401.59    193.28 o   0.47620
  -2  11 -12     2174.74     2054.37    408.94 o   0.48468
  -3  11 -12      186.40      204.33    154.10 o   0.49979
  -4  11 -12        2.40       13.70    137.98 o   0.52095
  -5  11 -12      203.11      240.74    191.80 o   0.54747
  -6  11 -12      127.70       76.81    171.15 o   0.57860
  -7  11 -12      849.32      665.40    308.45 o   0.61364
   8  10 -12      440.13      611.94    268.09 o   0.64822
   7  10 -12     1080.54     1012.88    306.93 o   0.60754
   6  10 -12      161.28       87.45    127.38 o   0.56987
   5  10 -12     1215.21     1178.71    311.12 o   0.53584
   4  10 -12        8.99       33.91     68.89 o   0.50619
   3  10 -12     1062.34     1118.68    266.21 o   0.48172
   2  10 -12       28.05       70.79    111.88 o   0.46326
   1  10 -12     1328.73     1076.11    262.96 o   0.45154
   0  10 -12      659.60      676.62    224.70 o   0.44710
  -1  10 -12     1587.63     1549.48    334.49 o   0.45015
  -2  10 -12     1934.17     1798.18    371.51 o   0.46054
  -3  10 -12       47.43       61.43    118.67 o   0.47780
  -4  10 -12      990.84      850.03    283.17 o   0.50121
  -5  10 -12      308.77      181.64    176.70 o   0.52996
  -6  10 -12       10.56       75.65    150.95 o   0.56323
  -7  10 -12       35.48       15.86    184.70 o   0.60028
  -8  10 -12      875.63      522.04    305.11 o   0.64044
   8   9 -12      857.61     1034.24    306.71 o   0.62250
   7   9 -12      564.59      484.75    215.72 o   0.58116
   6   9 -12      230.22      332.12    182.83 o   0.54287
   5   9 -12      889.37     1175.47    310.06 o   0.50833
   4   9 -12       75.10       89.11     82.29 o   0.47834
   3   9 -12       84.16      137.66    110.12 o   0.45383
   2   9 -12       84.74      132.09    118.29 o   0.43569
   1   9 -12      311.45      273.07    148.02 o   0.42477
   0   9 -12       58.72       48.33     92.12 o   0.42161
  -1   9 -12     2616.83     2375.10    380.74 o   0.42640
  -2   9 -12      203.72      148.73    139.86 o   0.43886
  -3   9 -12     2334.87     2118.19    389.95 o   0.45837
  -4   9 -12     3642.06     3024.33    470.40 o   0.48409
  -5   9 -12      103.35      105.50    169.62 o   0.51508
  -6   9 -12       14.81       28.91    139.03 o   0.55046
  -7   9 -12       23.39       28.79    179.52 o   0.58943
  -8   9 -12        6.26       26.56    195.39 o   0.63132
  -9  -8  12       11.08       46.85    113.41 o   0.64289
  -8  -8  12      353.87      321.92    139.59 o   0.59844
  -7  -8  12      148.32       74.42     83.88 o   0.55649
  -6  -8  12     1371.45     1713.64    241.01 o   0.51766
   5   8 -12     1687.56     1754.31    363.02 o   0.48267
   4   8 -12      114.58      182.05     91.26 o   0.45245
   3   8 -12       41.57       95.47     78.48 o   0.42799
   2   8 -12      700.69      590.33    187.32 o   0.41032
   1   8 -12      536.21      456.58    167.78 o   0.40036
   0   8 -12     1242.51     1021.90    250.85 o   0.39866
  -1   8 -12      433.64      570.09    197.64 o   0.40534
  -2   8 -12      102.12       82.83    114.29 o   0.42001
  -3   8 -12     4882.32     4080.25    452.34 o   0.44185
  -4   8 -12      740.78      944.87    290.21 o   0.46988
  -5   8 -12      156.45      230.61    181.96 o   0.50306
  -6   8 -12       96.13      108.52    165.89 o   0.54045
  -7   8 -12      168.06       47.51    146.64 o   0.58123
  -8   8 -12        0.30        0.00    169.50 o   0.62473
  -9  -7  12       31.09       52.40     88.60 o   0.62123
  -8  -7  12       91.72       78.99     98.47 o   0.57626
  -7  -7  12       58.57       25.81     73.76 o   0.53380
  -6  -7  12     1006.01     1059.92    188.33 o   0.49451
  -5  -7  12      459.31      480.55    120.27 o   0.45920
  -4  -7  12      921.23     1014.00    124.26 o   0.42886
   3   7 -12     1086.84     1105.09    173.82 o   0.40460
   2   7 -12      612.90      558.72    129.12 o   0.38757
   1   7 -12     3760.36     3847.38    364.76 o   0.37875
   0   7 -12      124.22      138.83    113.62 o   0.37870
  -1   7 -12      433.03      347.39    164.64 o   0.38744
  -2   7 -12        7.19        0.00     76.26 o   0.40438
  -3   7 -12     1729.12     1928.58    374.18 o   0.42857
  -4   7 -12      318.13      332.28    182.60 o   0.45885
  -5   7 -12     2106.06     2141.31    432.15 o   0.49411
  -6   7 -12      548.25      585.30    256.15 o   0.53337
  -7   7 -12      197.86      407.88    247.01 o   0.57579
  -8   7 -12      404.38      592.12    300.21 o   0.62074
 -10  -6  12       15.86        0.00    166.17 o   0.64894
  -9  -6  12       30.66       65.74     98.72 o   0.60155
  -8  -6  12       81.18       60.00    139.49 o   0.55617
  -7  -6  12       43.92       21.64     71.86 o   0.51333
  -6  -6  12       30.84      106.45     74.99 o   0.47374
  -5  -6  12        3.92        0.00     54.12 o   0.43826
  -4  -6  12     5652.40     5519.52    229.39 o   0.40798
  -3  -6  12      379.50      399.38     76.71 o   0.38412
   2   6 -12     3499.30     3451.39    240.66 o   0.36793
   1   6 -12      911.63      770.92    196.84 o   0.36046
   0   6 -12        7.10       59.54    104.19 o   0.36223
  -1   6 -12      183.61      230.18    137.12 o   0.37312
  -2   6 -12      141.08      228.41    142.02 o   0.39238
  -3   6 -12     1137.60     1194.81    295.88 o   0.41884
  -4   6 -12      151.05      112.78    124.20 o   0.45124
  -5   6 -12     3172.11     3390.19    500.39 o   0.48840
  -6   6 -12     1277.20     1351.44    375.05 o   0.52932
  -7   6 -12      423.66      283.88    217.08 o   0.57320
  -8   6 -12      236.77      170.27    258.74 o   0.61941
 -10  -5  12        2.93       39.83     88.30 o   0.63170
  -9  -5  12      666.52      665.07    179.82 o   0.58404
  -8  -5  12      131.87       56.15     90.70 o   0.53841
  -7  -5  12      399.43      430.96    132.60 o   0.49537
  -6  -5  12       18.72       12.45     60.79 o   0.45566
  -5  -5  12     1225.37     1126.78    174.07 o   0.42023
  -4  -5  12     1197.52     1202.06    122.67 o   0.39023
  -3  -5  12      109.31      137.25     51.13 o   0.36701
  -2  -5  12     3258.12     3158.91    145.65 o   0.35192
  -1  -5  12     1927.78     1881.50     91.47 o   0.34600
   0   5 -12     2133.17     2268.46    210.69 o   0.34974
  -1   5 -12       27.01       69.44    102.72 o   0.36283
  -2   5 -12      256.34      290.13    154.64 o   0.38432
  -3   5 -12       84.33       79.24    103.86 o   0.41290
  -4   5 -12       34.97       55.90    124.34 o   0.44721
  -5   5 -12     1383.85     1556.81    371.19 o   0.48604
  -6   5 -12       30.23       99.69    164.38 o   0.52840
  -7   5 -12     2052.93     2029.34    471.43 o   0.57350
  -8   5 -12       47.89       96.56    249.57 o   0.62074
 -10  -4  12       28.07      106.18    111.78 o   0.61667
  -9  -4  12     1334.72     1615.44    264.19 o   0.56891
  -8  -4  12       52.98       54.84     94.90 o   0.52322
  -7  -4  12      637.52      607.29    149.34 o   0.48019
  -6  -4  12       36.27        8.91     48.83 o   0.44061
  -5  -4  12      319.78      311.02    100.76 o   0.40548
  -4  -4  12     1121.23     1240.13    122.60 o   0.37607
  -3  -4  12      489.17      522.20     84.45 o   0.35379
  -2  -4  12     6450.03     6203.72    211.33 o   0.34004
  -1  -4  12       15.80       14.35     33.02 o   0.33589
   0  -4  12     3383.37     3246.63    143.30 o   0.34167
   1  -4  12       86.44      107.51     46.05 o   0.35691
   2  -4  12      367.75      452.69     81.48 o   0.38047
   3  -4  12        8.77       10.95     46.69 o   0.41093
  -4   4 -12       24.89       34.78     64.97 o   0.44687
  -5   4 -12       64.92       74.92     75.62 o   0.48708
  -6   4 -12       15.51        5.10    134.86 o   0.53060
  -7   4 -12     1411.26     1329.11    402.61 o   0.57667
  -8   4 -12       12.55       99.88    215.42 o   0.62473
 -10  -3  12       78.11       58.48     97.21 o   0.60401
  -9  -3  12      550.71      582.91    165.41 o   0.55635
  -8  -3  12       54.05       75.30     85.59 o   0.51082
  -7  -3  12     2137.27     2224.98    270.93 o   0.46807
  -6  -3  12        1.54       10.84     54.52 o   0.42890
  -5  -3  12      227.84      262.82     97.82 o   0.39441
  -4  -3  12        5.48        6.20     38.98 o   0.36590
  -3  -3  12      534.34      550.70     87.47 o   0.34488
  -2  -3  12      512.97      453.49     76.33 o   0.33275
  -1  -3  12      474.68      464.13     77.23 o   0.33051
   0  -3  12     4667.53     4523.04    183.18 o   0.33834
   1  -3  12      754.05      694.64     94.29 o   0.35558
   2  -3  12     3431.99     3479.99    176.14 o   0.38096
   3  -3  12       26.37       44.12     44.53 o   0.41298
  -4   3 -12      117.49      106.70     86.30 o   0.45022
  -5   3 -12       59.63       96.53     93.63 o   0.49150
  -6   3 -12      332.11      254.97    120.43 o   0.53589
  -7   3 -12      501.71      507.22    171.13 o   0.58267
  -8   3 -12      411.31      206.30    224.59 o   0.63132
 -11  -2  12       26.33        0.00    101.34 o   0.64297
 -10  -2  12       64.37      100.40    112.61 o   0.59388
  -9  -2  12      933.51     1059.84    217.49 o   0.54654
  -8  -2  12     1443.19     1278.57    220.32 o   0.50144
  -7  -2  12     2348.04     2527.04    282.12 o   0.45924
  -6  -2  12      315.46      267.09     98.06 o   0.42082
  -5  -2  12      313.69      176.50     82.68 o   0.38731
  -4  -2  12       56.11        8.53     37.63 o   0.36008
  -3  -2  12     1453.87     1489.92    128.77 o   0.34063
  -2  -2  12      665.72      682.54     94.78 o   0.33035
  -1  -2  12      683.75      710.35     95.15 o   0.33009
   0  -2  12     4217.85     4054.92    181.29 o   0.33988
   1  -2  12     1153.67     1207.07    120.07 o   0.35889
   2  -2  12     3443.44     3335.29    174.50 o   0.38576
   3  -2  12       53.49       41.49     68.24 o   0.41899
  -4   2 -12      608.02      481.23    217.37 o   0.45718
  -5   2 -12       90.49       36.79     79.22 o   0.49921
  -6   2 -12      340.48      522.27    160.69 o   0.54418
  -7   2 -12      157.33      155.48    124.52 o   0.59142
  -8   2 -12       36.63      110.87    140.53 o   0.64043
 -11  -1  12        5.38       11.44     99.67 o   0.63503
 -10  -1  12       10.52       32.42     81.97 o   0.58640
  -9  -1  12      271.04      289.09    134.56 o   0.53962
  -8  -1  12      377.18      446.80    139.56 o   0.49523
  -7  -1  12     3037.79     2995.32    303.00 o   0.45391
  -6  -1  12      390.87      439.71    126.82 o   0.41658
  -5  -1  12     4032.92     3817.48    270.37 o   0.38442
  -4  -1  12      312.93      233.78     65.06 o   0.35880
  -3  -1  12     1172.93     1175.43    121.94 o   0.34122
  -2  -1  12     1058.80     1187.62    122.60 o   0.33294
  -1  -1  12      460.46      435.26     80.78 o   0.33466
   0  -1  12       14.00       19.07     35.05 o   0.34623
   1  -1  12     2707.39     2797.75    160.33 o   0.36671
   2  -1  12     3084.62     3038.61    166.46 o   0.39472
   3  -1  12       96.83      128.23     84.96 o   0.42879
   4  -1  12     2985.05     2637.95    282.56 o   0.46760
  -5   1 -12       14.27        0.00    136.85 o   0.51006
  -6   1 -12      140.05      214.01    125.77 o   0.55533
  -7   1 -12       66.20       44.70    112.55 o   0.60280
 -11   0  12        4.62       21.28     87.50 o   0.62963
 -10   0  12       10.84       16.03     80.22 o   0.58168
  -9   0  12      113.23       85.45     85.77 o   0.53572
  -8   0  12      894.58      752.88    177.95 o   0.49231
  -7   0  12      750.60      675.63    162.63 o   0.45218
  -6   0  12     3024.55     3003.79    259.76 o   0.41629
  -5   0  12     3588.16     3636.84    268.39 o   0.38582
  -4   0  12     2513.12     2377.07    158.47 o   0.36213
  -3   0  12      226.41      232.34     65.26 o   0.34662
  -2   0  12       32.44       34.66     39.73 o   0.34042
  -1   0  12        1.11       17.79     38.20 o   0.34402
   0   0  12       50.70       21.40     40.60 o   0.35713
   1   0  12     2544.98     2538.83    161.76 o   0.37876
   2   0  12     1387.36     1207.13    184.87 o   0.40756
   3   0  12     3752.54     3728.56    290.23 o   0.44214
   4   0  12     3130.15     3107.07    298.94 o   0.48123
   5   0  12       73.54       65.57    102.76 o   0.52385
  -7   0 -12       19.69        1.58    109.85 o   0.61665
 -11   1  12      233.44      407.27    173.10 o   0.62683
 -10   1  12       30.07        0.00     82.21 o   0.57979
  -9   1  12       74.61       15.68     75.45 o   0.53490
  -8   1  12      166.18      192.70    105.14 o   0.49275
  -7   1  12     1676.73     1800.94    255.87 o   0.45412
  -6   1  12     1570.74     1504.48    225.72 o   0.41996
  -5   1  12      237.03      221.12     95.22 o   0.39146
  -4   1  12     5198.58     5188.78    222.81 o   0.36992
  -3   1  12     1484.45     1413.09    140.14 o   0.35661
  -2   1  12      382.77      375.02     80.62 o   0.35246
  -1   1  12      773.00      737.99    111.42 o   0.35779
   0   1  12      646.78      493.49     92.72 o   0.37219
   1   1  12     2437.77     2486.26    165.76 o   0.39466
   2   1  12      152.99       93.61     73.15 o   0.42394
   3   1  12     7095.82     6856.56    403.08 o   0.45872
   4   1  12     1266.45     1230.76    225.23 o   0.49784
   5   1  12      186.19      355.90    156.11 o   0.54036
   6   1  12      576.09      644.93    283.16 o   0.58555
   7   1  12      116.46      190.61    160.62 o   0.63283
 -11   2  12      341.80      296.91    138.92 o   0.62666
 -10   2  12      548.82      577.19    171.84 o   0.58074
  -9   2  12      207.55      251.55    128.96 o   0.53716
  -8   2  12       21.30       77.10     91.60 o   0.49654
  -7   2  12     1154.15      870.31    186.91 o   0.45966
  -6   2  12      251.93      195.14    100.17 o   0.42749
  -5   2  12       91.96       71.67     70.56 o   0.40118
  -4   2  12     2609.96     2435.16    176.78 o   0.38192
  -3   2  12       67.84       71.12     59.69 o   0.37082
  -2   2  12     2530.34     2476.42    165.39 o   0.36862
  -1   2  12     1073.06     1023.05    129.06 o   0.37548
   0   2  12       55.32       30.03     45.42 o   0.39091
   1   2  12     3560.58     3148.92    256.64 o   0.41397
   2   2  12      460.11      535.12    142.77 o   0.44346
   3   2  12     1214.81     1364.87    228.80 o   0.47819
   4   2  12       36.68       73.55     95.39 o   0.51711
   5   2  12     1411.52     1481.93    266.56 o   0.55935
   6   2  12      179.89      179.67    156.78 o   0.60421
 -11   3  12      603.83      606.00    191.61 o   0.62913
 -10   3  12        5.37       39.35     91.60 o   0.58454
  -9   3  12      896.58      737.00    189.32 o   0.54248
  -8   3  12        2.25        6.63     69.77 o   0.50360
  -7   3  12      134.45      135.74     90.79 o   0.46868
  -6   3  12      127.51      121.07     91.22 o   0.43869
  -5   3  12      148.57      113.63     61.31 o   0.41468
  -4   3  12     3800.73     3777.70    210.65 o   0.39774
  -3   3  12      343.12      385.40     92.78 o   0.38879
  -2   3  12     5772.25     5640.44    257.68 o   0.38840
  -1   3  12      316.52      242.40     75.05 o   0.39657
   0   3  12       19.47       31.25     50.23 o   0.41282
   1   3  12        2.36       24.09     63.45 o   0.43623
   2   3  12      280.36      213.03    108.53 o   0.46572
   3   3  12        7.01       20.27     79.42 o   0.50023
   4   3  12      437.09      439.65    157.63 o   0.53878
   5   3  12     1252.50     1299.64    258.42 o   0.58058
   6   3  12        0.84        0.00    130.16 o   0.62497
 -11   4  12      283.62      201.18    135.00 o   0.63421
 -10   4  12       49.15       22.38     96.06 o   0.59111
  -9   4  12     2750.89     2743.84    353.38 o   0.55076
  -8   4  12      744.25      740.87    190.71 o   0.51379
  -7   4  12      671.23      538.58    159.19 o   0.48099
  -6   4  12        0.04       16.65     62.73 o   0.45327
  -5   4  12     1233.15     1157.46    147.77 o   0.43160
  -4   4  12     1336.85     1401.40    162.35 o   0.41694
  -3   4  12       17.08        1.85     48.86 o   0.41002
  -2   4  12     1522.19     1638.86    176.48 o   0.41126
  -1   4  12       91.76       91.37     58.45 o   0.42056
   0   4  12      625.23      613.92    111.15 o   0.43742
   1   4  12      855.52      962.27    190.42 o   0.46101
   2   4  12      463.55      469.78    148.05 o   0.49036
   3   4  12      105.68       50.32    110.29 o   0.52450
   4   4  12      672.67      737.92    199.64 o   0.56256
   5   4  12     1016.85     1005.85    250.80 o   0.60380
   6   4  12      213.76      212.98    170.98 o   0.64762
 -11   5  12       76.47      108.09    133.79 o   0.64183
 -10   5  12      518.18      567.04    181.88 o   0.60038
  -9   5  12     1365.54     1371.83    254.23 o   0.56187
  -8   5  12        9.34        4.30     70.06 o   0.52694
  -7   5  12      943.84      737.32    186.08 o   0.49634
  -6   5  12      566.47      534.97    155.07 o   0.47093
  -5   5  12       40.46       38.04     63.66 o   0.45157
  -4   5  12     2533.85     2303.51    207.95 o   0.43908
  -3   5  12        6.38       42.46     59.40 o   0.43404
  -2   5  12     1974.45     1768.38    189.80 o   0.43672
  -1   5  12      418.37      421.37    102.44 o   0.44697
   0   5  12      795.12      997.30    194.69 o   0.46429
   1   5  12       56.25       41.37     82.91 o   0.48793
   2   5  12     1089.01     1029.90    214.94 o   0.51703
   3   5  12       28.58       14.32     79.95 o   0.55071
   4   5  12       42.58        0.12     93.00 o   0.58820
   5   5  12        6.45       13.06    116.68 o   0.62881
 -10   6  12      609.10      940.27    235.96 o   0.61222
  -9   6  12     1756.56     1619.54    286.34 o   0.57565
  -8   6  12      192.81      162.32    117.44 o   0.54282
  -7   6  12     1746.20     1779.66    284.98 o   0.51446
  -6   6  12       99.98       81.38     90.87 o   0.49133
  -5   6  12      231.55      308.68     92.78 o   0.47420
  -4   6  12       10.50       31.88     60.65 o   0.46375
  -3   6  12       10.98       20.50     54.00 o   0.46041
  -2   6  12       14.52       20.73     48.06 o   0.46436
  -1   6  12     1267.34     1087.39    159.87 o   0.47540
   0   6  12     3493.08     3127.26    330.76 o   0.49306
   1   6  12       97.61       85.05     99.32 o   0.51666
   2   6  12     1695.70     1927.43    306.27 o   0.54543
   3   6  12        0.93       73.40    111.54 o   0.57860
   4   6  12      121.41        0.00    106.54 o   0.61546
 -10   7  12      420.61      538.10    192.98 o   0.62649
  -9   7  12      297.89      341.37    149.47 o   0.59191
  -8   7  12      583.30      652.67    191.05 o   0.56121
  -7   7  12      362.50      505.34    166.33 o   0.53506
  -6   7  12      455.10      512.79    166.96 o   0.51415
  -5   7  12     1415.49     1548.82    193.44 o   0.49913
  -4   7  12      232.94      221.62     90.13 o   0.49055
  -3   7  12      127.35       18.25     55.50 o   0.48875
  -2   7  12        1.83        0.00     54.84 o   0.49381
  -1   7  12     1600.99     1538.99    193.66 o   0.50551
   0   7  12      993.74     1127.04    232.98 o   0.52341
   1   7  12     1069.36      928.13    222.00 o   0.54691
   2   7  12      816.58      776.37    210.73 o   0.57531
   3   7  12        3.65       47.75    125.44 o   0.60794
   4   7  12      358.46      264.66    170.57 o   0.64414
 -10   8  12       34.37       74.74    110.99 o   0.64302
  -9   8  12        9.38      119.73    129.62 o   0.61046
  -8   8  12      601.59      688.56    200.46 o   0.58188
  -7   8  12      561.22      604.99    188.09 o   0.55788
  -6   8  12      974.99      907.17    214.85 o   0.53907
  -5   8  12     1334.37     1336.57    194.08 o   0.52602
  -4   8  12        2.48        0.00     61.55 o   0.51916
  -3   8  12     1570.57     1505.47    201.73 o   0.51874
  -2   8  12        3.55       32.36     65.66 o   0.52476
  -1   8  12      126.89      111.44    105.55 o   0.53701
   0   8  12        2.01        6.39     77.41 o   0.55509
   1   8  12      979.63      904.39    221.82 o   0.57844
   2   8  12     1295.89     1440.01    286.93 o   0.60645
   3   8  12      168.42      141.43    141.00 o   0.63852
  -9   9  12       20.10        0.00    107.14 o   0.63109
  -8   9  12      124.14      105.90    145.57 o   0.60457
  -7   9  12      180.02      165.20    126.88 o   0.58264
  -6   9  12      934.44     1092.85    245.13 o   0.56583
  -5   9  12       70.67      101.99     79.89 o   0.55461
  -4   9  12     1248.14     1143.52    186.28 o   0.54930
  -3   9  12        9.67       49.32     70.53 o   0.55010
  -2   9  12      389.24      294.77    106.10 o   0.55697
  -1   9  12      128.81      148.21    108.90 o   0.56969
   0   9  12        8.16       21.00     98.88 o   0.58788
   1   9  12      609.75      500.56    193.91 o   0.61105
   2   9  12      482.52      363.03    183.62 o   0.63867
  -8  10  12       38.18        9.01    116.54 o   0.62909
  -7  10  12        0.89        0.00    100.29 o   0.60913
  -6  10  12      454.46      619.09    211.83 o   0.59418
  -5  10  12      121.12      211.89     96.83 o   0.58462
  -4  10  12      677.64      794.27    170.72 o   0.58073
  -3  10  12     1568.11     1618.14    226.90 o   0.58262
  -2  10  12     1047.51      797.52    205.60 o   0.59022
  -1  10  12      279.33      247.23    143.92 o   0.60333
   0  10  12        5.27        0.00     97.37 o   0.62160
   1  10  12      141.51      157.47    149.02 o   0.64459
  -7  11  12       37.83       79.57    141.16 o   0.63711
  -6  11  12      116.65       55.40    132.82 o   0.62389
  -5  11  12       83.59      142.73    106.14 o   0.61587
  -4  11  12      530.02      729.46    165.78 o   0.61325
  -3  11  12       46.11      108.16     99.07 o   0.61611
  -2  11  12      473.42      661.06    203.56 o   0.62436
  -1  11  12      301.66      448.32    192.01 o   0.63780
  -5  12  12        9.18       34.04    109.48 o   0.64816
  -4  12  12      999.56     1049.28    205.29 o   0.64670
   0  16 -13      113.28       27.72    180.92 o   0.64187
  -1  16 -13      371.91      396.28    257.34 o   0.63865
  -2  16 -13      207.95      157.50    204.98 o   0.64068
  -3  16 -13      442.33      591.39    311.49 o   0.64792
   3  15 -13       45.53      110.60    172.89 o   0.64773
   2  15 -13      311.35      295.64    214.06 o   0.62973
   1  15 -13        1.46        0.00    125.08 o   0.61668
   0  15 -13       11.96       68.03    140.73 o   0.60890
  -1  15 -13       76.60      108.42    165.20 o   0.60659
  -2  15 -13      179.27      178.81    183.43 o   0.60982
  -3  15 -13      715.41      788.48    330.37 o   0.61848
  -4  15 -13      140.14      191.72    215.29 o   0.63237
   4  14 -13      201.02      169.50    165.98 o   0.63724
   3  14 -13       93.80      154.44    158.12 o   0.61455
   2  14 -13      278.19      673.49    276.13 o   0.59666
   1  14 -13        0.50       64.55    108.90 o   0.58400
   0  14 -13      165.98      233.61    191.92 o   0.57692
  -1  14 -13      147.25        0.00    127.77 o   0.57563
  -2  14 -13      240.86      419.63    218.60 o   0.58016
  -3  14 -13      125.49      163.99    171.75 o   0.59038
  -4  14 -13      272.68      253.27    231.83 o   0.60601
  -5  14 -13      500.83      474.48    265.20 o   0.62663
   5  13 -13      143.68      118.21    161.06 o   0.63246
   4  13 -13      222.03      127.91    169.72 o   0.60514
   3  13 -13     1157.73     1250.75    326.85 o   0.58233
   2  13 -13     1145.15     1206.03    325.49 o   0.56459
   1  13 -13      189.96      288.34    174.35 o   0.55239
   0  13 -13      184.91      250.37    177.48 o   0.54610
  -1  13 -13      177.19       38.06    130.11 o   0.54595
  -2  13 -13       30.48        0.00    117.02 o   0.55192
  -3  13 -13        5.63        0.00    111.20 o   0.56382
  -4  13 -13      127.31      175.02    178.55 o   0.58130
  -5  13 -13      236.44      281.73    210.04 o   0.60386
  -6  13 -13      163.04      151.86    194.63 o   0.63096
   6  12 -13        7.95        0.00    129.33 o   0.63351
   5  12 -13       38.30       19.99    124.69 o   0.60176
   4  12 -13      304.75      346.20    198.99 o   0.57413
   3  12 -13      681.79      730.66    235.15 o   0.55123
   2  12 -13     1020.28     1070.62    293.75 o   0.53369
   1  12 -13     1300.23     1256.11    316.21 o   0.52203
   0  12 -13     1902.00     1830.32    386.13 o   0.51665
  -1  12 -13     1366.85     1081.55    317.19 o   0.51776
  -2  12 -13      902.91      704.43    260.06 o   0.52531
  -3  12 -13       38.80       76.18    144.40 o   0.53903
  -4  12 -13      447.97      464.62    244.56 o   0.55847
  -5  12 -13      322.41      131.04    189.63 o   0.58304
  -6  12 -13      568.78      434.31    271.84 o   0.61215
  -7  12 -13      377.06      195.52    249.29 o   0.64516
   7  11 -13      186.46      165.58    192.57 o   0.64036
   6  11 -13       79.31       60.92    123.20 o   0.60451
   5  11 -13      108.57      114.34    159.67 o   0.57230
   4  11 -13      330.40      269.55    120.00 o   0.54439
   3  11 -13      366.92      400.79    178.15 o   0.52145
   2  11 -13      576.80      680.34    228.82 o   0.50418
   1  11 -13     1870.53     1872.84    362.59 o   0.49316
   0  11 -13      220.21      128.26    130.37 o   0.48882
  -1  11 -13      277.35      212.00    162.00 o   0.49133
  -2  11 -13      769.75      798.72    279.62 o   0.50060
  -3  11 -13       91.02       29.37    127.37 o   0.51626
  -4  11 -13       85.12        0.00    111.99 o   0.53775
  -5  11 -13        3.74        9.16    140.90 o   0.56440
  -6  11 -13     1009.59     1008.52    344.04 o   0.59552
  -7  11 -13       13.94       63.94    202.84 o   0.63046
   7  10 -13        6.23       74.52    126.91 o   0.61332
   6  10 -13      807.24     1016.16    308.58 o   0.57693
   5  10 -13      493.78      545.79    233.38 o   0.54430
   4  10 -13      459.76      595.01    151.72 o   0.51615
   3  10 -13      125.40       76.16    126.97 o   0.49324
   2  10 -13      162.99      148.66    130.71 o   0.47633
   1  10 -13     3348.72     3544.77    403.72 o   0.46606
   0  10 -13      414.71      307.38    173.66 o   0.46289
  -1  10 -13     2476.72     2391.10    406.30 o   0.46696
  -2  10 -13      925.42      956.90    280.48 o   0.47808
  -3  10 -13     2356.18     2138.78    417.63 o   0.49578
  -4  10 -13      128.06       65.45    132.42 o   0.51939
  -5  10 -13      200.08      129.66    166.91 o   0.54814
  -6  10 -13       32.75       41.24    152.62 o   0.58128
  -7  10 -13        3.87        0.00    155.64 o   0.61809
   8   9 -13      262.52      230.60    184.47 o   0.62792
   7   9 -13       12.83       57.57    126.66 o   0.58785
   6   9 -13     1515.23     1675.20    375.91 o   0.55098
   5   9 -13      228.56      306.57    173.68 o   0.51799
   4   9 -13      600.15      603.28    146.49 o   0.48967
   3   9 -13      238.76      216.97    103.85 o   0.46687
   2   9 -13      546.78      534.88    186.20 o   0.45043
   1   9 -13      575.28      446.27    180.36 o   0.44106
   0   9 -13       33.18       11.81     85.15 o   0.43921
  -1   9 -13      319.35      324.81    167.01 o   0.44498
  -2   9 -13      131.89      105.76    136.49 o   0.45808
  -3   9 -13     2481.66     2352.78    417.85 o   0.47791
  -4   9 -13     1305.49     1418.88    367.37 o   0.50367
  -5   9 -13     1310.36     1239.82    358.61 o   0.53450
  -6   9 -13      147.60       71.91    166.57 o   0.56959
  -7   9 -13      141.95      127.48    216.34 o   0.60819
  -8   9 -13      189.19      302.91    254.63 o   0.64969
   9   8 -13       68.85      149.65    157.36 o   0.64793
   8   8 -13      753.12      786.47    282.91 o   0.60472
   7   8 -13       33.98       40.67    148.38 o   0.56417
   6   8 -13     1840.20     1862.12    392.54 o   0.52689
   5   8 -13       44.10       75.50    114.54 o   0.49363
   4   8 -13      573.20      706.26    146.36 o   0.46524
   3   8 -13       33.43       12.39     60.11 o   0.44268
   2   8 -13      226.98      294.43    135.24 o   0.42685
   1   8 -13        4.16       33.20     84.87 o   0.41853
   0   8 -13       18.82        0.00     89.12 o   0.41816
  -1   8 -13     1285.55     1107.23    274.79 o   0.42577
  -2   8 -13      316.62      249.56    155.64 o   0.44094
  -3   8 -13     2950.11     2719.79    439.71 o   0.46292
  -4   8 -13        6.19        0.00    124.49 o   0.49082
  -5   8 -13      326.63      433.19    227.80 o   0.52367
  -6   8 -13      435.26      396.98    241.23 o   0.56061
  -7   8 -13      148.97       43.77    203.68 o   0.60089
  -8   8 -13      278.29      139.20    227.62 o   0.64388
  -9  -7  13       94.62      110.64    112.95 o   0.62707
  -8  -7  13      350.14      435.53    143.31 o   0.58344
  -7  -7  13       21.90        6.23     77.41 o   0.54251
  -6  -7  13     1794.91     2007.09    249.73 o   0.50494
   5   7 -13        5.04       48.98     94.67 o   0.47153
   4   7 -13     1332.53     1329.00    187.15 o   0.44322
   3   7 -13     1121.75     1040.32    171.90 o   0.42103
   2   7 -13     5231.54     5060.15    309.96 o   0.40598
   1   7 -13       84.97      111.71     92.35 o   0.39888
   0   7 -13      724.44      457.88    178.11 o   0.40015
  -1   7 -13      332.62      260.76    148.17 o   0.40970
  -2   7 -13      457.95      417.21    184.47 o   0.42699
  -3   7 -13     1750.49     1811.53    376.84 o   0.45113
  -4   7 -13       13.51        0.00    106.39 o   0.48108
  -5   7 -13     2062.88     1975.33    429.40 o   0.51583
  -6   7 -13       88.19        0.00    138.05 o   0.55449
  -7   7 -13      165.42       55.80    185.56 o   0.59629
  -8   7 -13        4.32        0.00    158.52 o   0.64062
  -9  -6  13      284.66      191.05    131.26 o   0.60821
  -8  -6  13        5.20       39.24     84.91 o   0.56430
  -7  -6  13       24.28       31.67     74.10 o   0.52313
  -6  -6  13     1005.29      983.37    182.38 o   0.48542
  -5  -6  13      609.95      663.79    142.23 o   0.45202
  -4  -6  13     2102.93     2206.11    154.55 o   0.42396
   3   6 -13      508.00      452.38    118.28 o   0.40235
   2   6 -13     3420.83     3446.21    248.73 o   0.38828
   1   6 -13      177.44      142.81     83.84 o   0.38257
   0   6 -13       93.63      103.35    108.71 o   0.38560
  -1   6 -13       37.88      192.46    137.29 o   0.39717
  -2   6 -13      805.86      790.05    243.20 o   0.41657
  -3   6 -13      610.57      633.23    232.74 o   0.44277
  -4   6 -13      298.62      314.88    189.18 o   0.47464
  -5   6 -13     2638.96     2456.41    468.91 o   0.51113
  -6   6 -13       46.11       91.80    169.87 o   0.55131
  -7   6 -13      939.30     1015.90    363.18 o   0.59445
  -8   6 -13       66.84        0.00    201.86 o   0.63993
 -10  -5  13       14.19       28.42    103.39 o   0.63784
  -9  -5  13      542.64      577.02    170.02 o   0.59156
  -8  -5  13        0.82       28.88     70.14 o   0.54751
  -7  -5  13       36.35       32.38     68.61 o   0.50628
  -6  -5  13       43.55       51.41     64.85 o   0.46862
  -5  -5  13     1628.02     1598.25    205.20 o   0.43545
  -4  -5  13     1680.10     1687.01    144.02 o   0.40786
   3   5 -13     2934.91     2944.94    219.99 o   0.38706
  -2  -5  13     5111.84     4906.19    184.38 o   0.37418
   1   5 -13      799.31      727.62    146.84 o   0.37004
   0   5 -13      456.97      346.91    103.91 o   0.37494
  -1   5 -13       11.30       40.64     63.85 o   0.38852
  -2   5 -13      369.45      365.14    113.50 o   0.40994
  -3   5 -13      447.35      433.26    194.10 o   0.43805
  -4   5 -13     1050.66     1161.29    318.16 o   0.47164
  -5   5 -13      419.37      530.57    252.20 o   0.50963
  -6   5 -13     1032.70      840.67    305.69 o   0.55112
  -7   5 -13      381.63      526.92    292.61 o   0.59538
  -8   5 -13       37.71        0.00    230.14 o   0.64183
 -10  -4  13      347.64      429.55    161.24 o   0.62358
  -9  -4  13     1108.10     1543.38    261.21 o   0.57730
  -8  -4  13      480.23      506.55    155.54 o   0.53331
  -7  -4  13     1621.78     1481.77    227.44 o   0.49223
[truncated: 143,670 more chars]
